# Supplementary material for: Projection Word Embedding Model With Hybrid Sampling Training for Classifying ICD-10-CM Codes: Longitudinal Observational Study
Source: JMIR Med Inform. 2019 Jul 23;7(3):e14499. doi: 10.2196/14499 (PMC6683650; doi:10.2196/14499)
Supplement: Multimedia Appendix 1 [file medinform_v7i3e14499_app1.xlsx]

## Sheet: Hliaoutakis's
Term 1	Term 2	Physician	Original Wikipedia embeddings	Original PubMed embeddings	Original EHR embeddings	Original EHR + Wikipedia embeddings	Original EHR + PubMed embeddings	Projection Wikipedia embeddings	Projection PubMed embeddings
Anemia	Appendicitis	0.031	0.424537	0.45192	0.432322	0.426186	0.438552	0.425648	0.637936
Meningitis	Tricuspid Atresia	0.031	0.248963	0.294004	0.315141	0.259268	0.307561	0.417539	0.546955
Sinusitis	Mental Retardation	0.031	0.400842	0.268295	0.299141	0.366578	0.289069	0.53872	0.591737
Dementia	Atopic Dermatitis	0.062	0.509208	0.264836	0.444313	0.45162	0.383151	0.521313	0.564037
Acquired Immunodeficiency Syndrome	Congenital Heart Defects	0.062	0.660123	0.620198	0.63788	0.651604	0.632973	0.649585	0.868193
Bacterial Pneumonia	Malaria	0.156	0.693631	0.477994	0.525145	0.655402	0.490926	0.625864	0.706376
Osteoporosis	Patent Ductus Arteriosus	0.156	0.264765	0.0133456	0.269139	0.191375	0.187931	0.205428	0.320572
Amino Acid Sequence	Anti Bacterial Agents	0.156	0.378501	0.332204	0.453459	0.371237	0.412329	0.55148	0.763617
Otitis Media	Infantile Colic	0.156	0.00777281	0.46178	0.49824	0.122792	0.489286	0.198232	0.732689
Hyperlipidemia	Hyperkalemia	0.156	0.680053	0.522597	0.439138	0.623678	0.468804	0.540042	0.723577
Neonatal Jaundice	Sepsis	0.187	0.769081	0.748179	0.626593	0.760414	0.642974	0.799593	0.812193
Asthma	Pneumonia	0.375	0.749593	0.541933	0.6339	0.706138	0.601608	0.701529	0.73344
Hypothyroidism	Hyperthyroidism	0.406	0.882315	0.946809	0.74636	0.897362	0.812075	0.820768	0.959499
Sarcoidosis	Tuberculosis	0.406	0.479366	0.606561	0.618003	0.504205	0.604014	0.403955	0.757692
Sickle Cell Anemia	Iron Deficiency Anemia	0.437	0.796118	0.756566	0.643387	0.788027	0.673578	0.800256	0.881137
Adenovirus	Rotavirus	0.437	0.548101	0.53832	0.774484	0.545448	0.682216	0.552585	0.702559
Lactose Intolerance	Irritable Bowel Syndrome	0.468	0.366522	0.523501	0.479756	0.397752	0.492611	0.439214	0.799944
Hypertension	Kidney Failure	0.5	0.622029	0.624545	0.505287	0.622443	0.53228	0.733109	0.775786
Diabetic Nephropathy	Diabetes Mellitus	0.5	0.595461	0.888409	0.854068	0.664996	0.862469	0.721684	0.950866
Pulmonary Valve Stenosis	Aortic Valve Stenosis	0.531	0.953147	0.967942	0.936582	0.955779	0.945782	0.955344	0.974723
Hepatitis B	Hepatitis C	0.562	0.973863	0.957518	0.907798	0.969994	0.922246	0.976624	0.979794
Failure to Thrive	Urinary Tract Infection	0.625	0.376313	0.513607	0.64573	0.397485	0.617249	0.587137	0.798615
Urinary Tract Infection	Pyelonephritis	0.656	0.56314	0.777212	0.719722	0.593446	0.732705	0.684632	0.89102
Migraine	Headache	0.718	0.753617	0.870193	0.769299	0.781388	0.794214	0.779337	0.926092
Myocardial Ischemia	Myocardial Infarction	0.75	0.966914	0.927045	0.90562	0.959089	0.910819	0.964243	0.944925
Carcinoma	Neoplasm	0.75	0.658089	0.783637	0.571563	0.680669	0.628026	0.686343	0.867282
Breast Feeding	Lactation	0.843	0.455884	0.671227	0.642262	0.491892	0.608912	0.435502	0.801259
Seizures	Convulsions	0.843	0.59801	0.901974	0.887924	0.682281	0.885938	0.595985	0.941143
Pain	Ache	0.875	0.68673	0.220593	0.353151	0.601424	0.318668	0.811433	0.667566
Malnutrition	Nutritional Deficiency	0.875	0.638183	0.793697	0.705682	0.66182	0.729041	0.731865	0.866757
Down Syndrome	Trisomy 21	0.875	0.470754	0.493618	0.379173	0.468807	0.394539	0.455749	0.732204
Measles	Rubeola	0.906	0.782255	0.733845	0.744227	0.733845	0.738923	0.819339	0.809588
Antibiotics	Antibacterial Agents	0.937	0.502677	0.769737	0.682238	0.55307	0.704874	0.485777	0.861223
Chicken Pox	Varicella	0.968	0.428844	0.592869	0.665223	0.463079	0.633649	0.489527	0.846022
			0.281953	0.496843	0.481472	0.348802	0.491389	0.320237	0.525514

## Sheet: MayoSRS
Term 1	Term 2	Physician	Original Wikipedia embeddings	Original PubMed embeddings	Original EHR embeddings	Original EHR + Wikipedia embeddings	Original EHR + PubMed embeddings	Projection Wikipedia embeddings	Projection PubMed embeddings
difficulty walking	antalgic gait	6.69	0.0300649	0.712037	0.676206	0.516625	0.681895	0.151242	0.857461
rheumatoid nodule	lung nodule	2.38	0.791256	0.730959	0.789301	0.779053	0.774099	0.803031	0.85491
hand splint	splinter hemorrhage	1	0.276023	0.339602	0.343111	0.291746	0.336293	0.399169	0.576667
diabetes	polyp	1	0.262029	0.0863264	0.423816	0.226977	0.331462	0.286539	0.533419
portal hypertension	nevus	1	0.238361	0.197711	0.276602	0.225644	0.242473	0.263097	0.540775
congestive heart failure	portal hypertension	1.69	0.594431	0.636605	0.451619	0.605487	0.504155	0.634112	0.757525
peripheral edema	pulmonary edema	3.92	0.852599	0.852654	0.824816	0.852073	0.829977	0.893338	0.921088
kidney stone	ureteral obstruction	4.69	0.184335	0.718616	0.749372	0.335377	0.736641	0.355037	0.850407
back pain	spinal stenosis	5.31	0.33295	0.577813	0.478673	0.36959	0.495788	0.63566	0.81987
osteophyte	heberdens node	4	0.110145	0.52809	0.405002	0.52809	0.443315	0.0542126	0.707408
rheumatoid arthritis	rheumatoid nodule	7.08	0.837334	0.793279	0.778124	0.828305	0.781244	0.798183	0.892563
contraceptive	contraindicated	1	0.369856	0.42837	0.42837	0.383561	0.42837	0.322043	0.599028
immunization	immunodeficient	2.15	0.261196	0.62731	0.636901	0.62731	0.632111	0.227945	0.757904
myopathy	dermatomyositis	4.46	0.398025	0.714536	0.642101	0.501646	0.667062	0.325753	0.825105
HMG Co A reductase inhibitor	hyperlipidemia	2.23	0.118676	0.432601	0.457294	0.206864	0.444744	0.222211	0.727563
weakness	neuropathy	4.08	0.286758	0.669169	0.547099	0.374682	0.580339	0.448088	0.798815
dyspnea	tachypnea	4.08	0.63673	0.813771	0.694616	0.680186	0.729137	0.658299	0.831279
pulmonary embolus	hemoptysis	2.77	0.491399	0.765138	0.668158	0.554874	0.707016	0.507096	0.859855
osteoarthritis	bone sclerosis	2.85	0.723326	0.670424	0.425176	0.710041	0.491196	0.755144	0.795551
drawer sign	knee pain	3.77	0.398583	0.699281	0.685025	0.463385	0.681416	0.378438	0.87574
laxity	Marfan Syndrome	2.08	0.209035	0.506722	0.411469	0.302654	0.44363	0.195097	0.632105
trigger point	fibromyalgia	3.54	-0.0574184	0.148141	0.437535	-0.0191551	0.34482	0.380685	0.519808
morning stiffness	rheumatoid arthriits	5.69	0.18637	0.367515	0.57619	0.223565	0.511539	0.332832	0.771891
stroke	hemipareisis	5	0.0533613	0.600039	0.791156	0.192396	0.734147	0.303393	0.807694
brainstem	cranial nerve	4.23	0.606384	0.752663	0.597972	0.636358	0.631539	0.678562	0.861959
swallowing	peristalsis	4.38	0.316185	0.666808	0.6564	0.429501	0.648774	0.460775	0.787749
dysphagia	hypomotility	3.77	0.387191	0.465768	0.295306	0.465768	0.340468	0.399706	0.64024
T wave	myocaridal infarction	5.23	0.127167	0.360573	0.43976	0.172162	0.420518	0.381839	0.657023
cavitation	tuberculosis	4.08	0.0821698	0.258774	0.602351	0.117066	0.51222	-0.0255655	0.458615
metastasis	carcinomatosis	8.23	0.579952	0.768791	0.697271	0.768791	0.717238	0.541766	0.856386
temporal arteritis	headache	4.69	0.230857	0.439582	0.585968	0.276858	0.543772	0.43506	0.739945
Antinuclear antibody (ANA)	autoimmune	5.23	0.505645	0.645437	0.754637	0.5384	0.720981	0.33802	0.834299
Raynauds phenomenon	digital ischemia	4.85	0.346151	0.358291	0.564902	0.342583	0.512042	0.364814	0.700479
scleroderma	systemic sclerosis	5	0.784622	0.817307	0.745068	0.783582	0.753031	0.793789	0.882829
pneumonia	infiltrate	4.85	-0.0368396	0.472933	0.434351	0.0922462	0.448222	0.0712593	0.550104
ileitis	Crohns Disease	6.85	0.143479	0.483268	0.616007	0.483268	0.557574	0.296446	0.717261
paraneoplastic	malignancy	5.31	0.370003	0.613007	0.496495	0.438304	0.528906	0.328341	0.758712
Rheumatoid arthritis	joint erosion	6.15	0.240803	0.583293	0.6215	0.308464	0.603849	0.334169	0.805414
necrosis	liquefaction	1.92	0.345496	0.356343	0.287283	0.346936	0.308518	0.283931	0.686385
diarrhea	colitis	5.54	0.484716	0.658013	0.790914	0.516813	0.751049	0.573939	0.830453
dyspepsia	peptic ulcer disease	5.23	0.460901	0.817572	0.816127	0.557787	0.814179	0.510777	0.873614
confusion	delusion	6.08	0.296959	0.681032	0.759534	0.390318	0.727993	0.286197	0.70686
hallucination	psychotic	6	0.615758	0.660255	0.6094	0.62822	0.61733	0.663177	0.738346
stomatitis	mouth ulcer	6.85	0.222932	0.546091	0.639508	0.294892	0.612088	0.452748	0.842842
pulmonary embolus	pneumonia	3.23	0.528909	0.661372	0.582956	0.556701	0.612333	0.64698	0.812324
rheumatoid arthritis	arthroscopy	3.77	0.387275	0.472711	0.45457	0.403295	0.458748	0.418656	0.740741
injection	synovial effusion	3.31	0.167401	0.170851	0.341564	0.1669	0.295426	0.347601	0.563836
uveitis	HLA B27	2.23	0.476872	0.402478	0.472257	0.315621	0.446356	0.580942	0.662223
vasculitis	thrombus	3	0.458472	0.470051	0.281431	0.461563	0.33181	0.455914	0.622134
sepsis	hypotension	1.69	0.51538	0.663982	0.491032	0.545419	0.546422	0.486675	0.805913
urticaria	buterfly rash	5.31	0.188022	0.620831	0.779052	0.3122	0.723401	0.364613	0.745964
gastrosomy	malnutrition	4.31	-0.089812	0.425192	0.409115	0.0321348	0.412412	0.0465701	0.626822
edema	glomerular filtration rate	2.38	0.407813	0.457373	0.510395	0.417082	0.497245	0.347622	0.678368
Colonoscopy	polyp	5.46	0.527869	0.690108	0.616738	0.56398	0.634124	0.459358	0.775822
cortisone	osteoporosis	2.85	0.300762	0.442869	0.482431	0.331212	0.467056	0.340683	0.706943
aortic stenosis	calcification	5.62	0.713368	0.732219	0.587636	0.714964	0.627778	0.590165	0.855789
malaria	amebiasis	3.15	0.0694332	0.661821	0.666463	0.661821	0.664095	0.248472	0.78844
neuropathy	paralysis	2.85	0.439811	0.671531	0.522113	0.490272	0.555825	0.586299	0.845596
seizure	headache	3.31	0.263258	0.55526	0.577403	0.343075	0.570046	0.199262	0.734891
lymphoid hyperplasia	xerostomia	1	0.263909	0.450162	0.56975	0.307227	0.528935	0.257143	0.670795
sarcoidosis	Vitamin D	1.46	0.241061	0.0700659	0.432044	0.19321	0.313735	0.405311	0.560801
leg ulcer	varicsoe vein	3.92	0.516782	0.598455	0.688593	0.534117	0.663853	0.528013	0.797617
walking	stair climbing	4.38	0.508055	0.850298	0.816656	0.600056	0.829546	0.552945	0.924022
panniculitis	lipoma	3.15	0.368125	0.722427	0.671095	0.722427	0.689559	0.30412	0.846315
arrythmia	mitral valve	3.31	0.362341	0.556889	0.468898	0.426422	0.481204	0.293932	0.608365
hemolysis	hemoglobin	5.46	0.459298	0.685665	0.702407	0.499001	0.695747	0.579859	0.851442
dysguesia	swallowing	1.92	-0.0945723	0.565033	0.558207	0.565033	0.548319	0.197445	0.643031
dysparunia	ovulation	2.31	0.243189	0.43699	0.53215	0.305127	0.48521	0.189114	0.477357
penicillin	allergy	3	0.533038	0.36079	0.565926	0.487605	0.485461	0.450233	0.474402
leukemia	stem cell	5.08	0.569768	0.708165	0.650893	0.593614	0.657189	0.672319	0.841683
prostate cancer	acid phosphatase	1.69	0.207243	0.201016	0.364115	0.206078	0.317488	0.364785	0.646863
meniscus	osteoarthritis	2.62	0.48076	0.604144	0.703802	0.509024	0.671125	0.54369	0.794436
sodium	mri	1	0.168183	-0.00722977	0.107351	0.143383	0.0830009	0.199535	0.502563
prothombin	syringe	1.77	-0.0273666	0.117857	0.117857	0.117857	0.117857	0.0390588	0.399419
multiple myeloma	depression	1.08	0.374134	0.233572	0.335396	0.349448	0.309858	0.426545	0.616301
diabetes	rheumatoid nodule	1	0.604221	0.316296	0.498565	0.548369	0.445554	0.663692	0.661866
ketoacidosis	lupus	1.23	0.231906	0.51001	0.315275	0.304603	0.371233	0.21925	0.601806
tracheal stenosis	colon cancer	1	0.298163	0.301105	0.394545	0.29866	0.369826	0.441552	0.630093
sinusitis	sinusoid	2.85	0.25885	0.171645	0.200741	0.230361	0.185343	0.301455	0.513545
cryptogenic cirrhosis	gastrin	1	0.315832	0.291938	0.356103	0.299993	0.326072	0.436947	0.684602
heart failure	psychosis	1	0.380034	0.250811	0.341241	0.34866	0.318181	0.578524	0.590955
rectal polyp	laryngeal cancer	1	0.622649	0.751076	0.535952	0.648157	0.586691	0.610647	0.830979
antiphospholipid antibody	acne	1.08	0.380771	0.289579	0.210346	0.356269	0.231375	0.199182	0.472605
perseveration	venous stasis ulcer	1.31	0.350455	0.141291	0.18179	0.269221	0.161905	0.197134	0.578905
bipolar depression	junctional rhythm	1	0.340747	0.483905	0.345703	0.371429	0.374912	0.41514	0.710913
mitral stenosis	peptic ulcer disease	1	0.413287	0.355548	0.484409	0.400128	0.439804	0.36923	0.675648
acute respiratory distress syndrome	celluitis	1	0.30981	0.595181	0.413538	0.367487	0.46136	0.469528	0.791022
spinal cord compression	wound compress	1	0.699592	0.541988	0.531219	0.65355	0.530113	0.810134	0.710989
cervical spinal stenosis	alcoholic cirrhosis	1	0.387341	0.239495	0.26081	0.357641	0.254047	0.35425	0.553806
autoimmune hepatitis	premature labor	1	0.268962	0.176361	0.294508	0.245506	0.254845	0.468717	0.480491
cerebral aneurysm	pulmonary embolus	1.46	0.677362	0.796207	0.57407	0.702897	0.64505	0.608502	0.833712
small cell carcinoma of lung	type 2 diabetes	1	0.747574	0.407504	0.614605	0.699176	0.558713	0.779127	0.784125
hemetemesis	xerostomia	1.54	0.596685	0.395125	0.419625	0.395125	0.409579	0.507965	0.521773
corneal ulcer	decubitus ulcer	2	0.724156	0.748048	0.72185	0.838554	0.724988	0.710732	0.80436
dyspnea	myalgia	1	0.499017	0.715823	0.546496	0.560799	0.607121	0.391848	0.772939
chronic obstructive pulmonary disease	haletosis	1.08	0.509544	0.383124	0.38661	0.428226	0.376551	0.604123	0.638988
osteoarthritis	nephrolithiasis	1	0.221489	0.357211	0.56712	0.357211	0.485753	-0.00561985	0.633583
medial collateral ligament tear	torsade de pointes	1.08	0.0555091	0.00520447	0.228745	0.032977	0.162418	0.20345	0.428418
pulmonary fibrosis	appendicitis	1	0.524888	0.466558	0.329148	0.501475	0.367154	0.554067	0.704687
carpal tunnel syndrome	alveolitis	1	0.161225	0.35666	0.381678	0.35666	0.360111	0.23839	0.617023
erythema nodusum	osteoporosis	1.54	0.275744	0.324815	0.365177	0.287076	0.351621	0.302196	0.529429
			0.00824964	0.508652	0.608249	0.194802	0.602774	0.0929745	0.514762

## Sheet: MiniMayoSRS
Term 1	Term 2	Physician	Original Wikipedia embeddings	Original PubMed embeddings	Original EHR embeddings	Original EHR + Wikipedia embeddings	Original EHR + PubMed embeddings	Projection Wikipedia embeddings	Projection PubMed embeddings
Renal failure	Kidney failure	4	0.887442	0.941582	0.968809	0.897307	0.962204	0.933124	0.972425
Abortion	Miscarriage	3	0.434645	0.842076	0.831678	0.52127	0.822073	0.427337	0.883639
Heart	Myocardium	3.3	0.249145	0.739612	0.604439	0.358262	0.639633	0.611757	0.82539
Stroke	Infarct	3	0.099418	0.726995	0.704769	0.243241	0.710028	0.271465	0.810981
Delusion	Schizophrenia	3	0.487395	0.721668	0.637129	0.546951	0.665179	0.477573	0.764142
Calcification	Stenosis	2.7	0.688894	0.701264	0.438881	0.689146	0.508628	0.598212	0.846569
Tumor metastasis	Adenocarcinoma	2.7	0.601901	0.80434	0.559632	0.647531	0.642777	0.562589	0.859928
Congestive heart failure	Pulmonary edema	3	0.616198	0.626382	0.75461	0.612209	0.718009	0.73243	0.792114
Pulmonary fibrosis	Malignant tumor of lung	1.7	0.692161	0.645514	0.639428	0.685139	0.640865	0.747879	0.819715
Diarrhea	Stomach cramps	2.3	0.813307	0.679144	0.617745	0.789965	0.637414	0.878966	0.828401
Mitral stenosis	Atrial fibrillation	2.3	0.554931	0.776927	0.531479	0.609863	0.609422	0.587829	0.845403
Brain tumor	Intracranial hemorrhage	2	0.582812	0.589317	0.717773	0.579798	0.689843	0.68355	0.842073
Antibiotic	Allergy	1.7	0.633275	0.326798	0.489506	0.57369	0.450102	0.542524	0.444818
Pulmonary embolus	Myocardial infarction	1.7	0.602347	0.690217	0.522143	0.620112	0.570181	0.537047	0.789754
Carpal tunnel syndrome	Osteoarthritis	2	0.513258	0.605216	0.525365	0.53459	0.546475	0.570786	0.762723
Rheumatoid arthritis	Lupus	2	0.730195	0.746662	0.659005	0.728696	0.685056	0.733141	0.807637
Acne	Syringe	2	0.327312	0.0526977	0.0838318	0.259847	0.0697014	0.359435	0.226092
Diabetes mellitus	Hypertension	2	0.885127	0.773815	0.690975	0.860456	0.717144	0.865927	0.918297
Cortisone	Total knee replacement	1.7	0.416593	0.43517	0.432543	0.419422	0.415973	0.556711	0.670424
Cholangiocarcinoma	Colonoscopy	1.3	0.259905	0.547508	0.292202	0.345743	0.357566	0.302765	0.714451
Lymphoid hyperplasia	Laryngeal cancer	1.3	0.544427	0.572731	0.628552	0.549844	0.613279	0.54988	0.737182
Appendicitis	Osteoporosis	1	0.301643	0.187067	0.430448	0.269111	0.3536	0.247993	0.513229
Depression	Cellulitis	1	0.171903	0.0682553	0.419772	0.14735	0.300826	0.50631	0.524989
Hyperlipidemia	Tumor metastasis	1	0.257013	0.201773	0.319242	0.239055	0.276702	0.133884	0.506528
Multiple sclerosis	Psychosis	1	0.431295	0.575116	0.408572	0.456437	0.446552	0.552557	0.737335
Peptic ulcer disease	Myopia	1	0.439228	0.388851	0.44184	0.415999	0.42212	0.451821	0.528517
Rectal polyp	Aorta	1	0.582674	0.275083	0.456053	0.515587	0.417884	0.393434	0.644669
Varicose vein	Entire knee meniscus	1	0.338875	0.377747	0.473805	0.346691	0.452124	0.31955	0.631349
Xerostomia	Alcoholic cirrhosis	1	0.236368	0.457911	0.403347	0.298101	0.420049	0.44714	0.674339
			0.336251	0.719961	0.661312	0.474605	0.720089	0.470923	0.590276

## Sheet: UMNSRS-Relatedness
Term 1	Term 2	Physician	Original Wikipedia embeddings	Original PubMed embeddings	Original EHR embeddings	Original EHR + Wikipedia embeddings	Original EHR + PubMed embeddings	Projection Wikipedia embeddings	Projection PubMed embeddings
Carbatrol	Dilantin	797.5	0.376276	0.247326	0.357769	0.247326	0.306812	0.353653	0.445989
Cardiomyopathy	Tylenol	417.25	0.206307	-0.104013	-0.0555185	0.118798	-0.07299	0.221385	0.404385
Coccidioidomycosis	Histoplasmosis	1273	0.71888	0.862407	0.862407	0.771117	0.862407	0.618255	0.889302
Leucovorin	Methotrexate	1111.25	0.266681	0.708381	0.673869	0.708381	0.65867	0.242159	0.760258
Angina	Plavix	1294.75	0.327574	0.551058	0.442772	0.391227	0.474136	0.203585	0.654748
Dyslipidemia	Atherosclerosis	1303.25	0.496193	0.735376	0.567519	0.570123	0.612008	0.149352	0.829666
Rheumatism	Sluggishness	833.5	0.191653	-0.0626458	0.061619	0.100223	0.00771941	0.192103	0.282535
Zofran	Ipecac Syrup	990	0.132381	0.00140687	-0.0133105	-0.0455999	-0.00587029	0.256138	0.462141
Nystagmus	Incontinence	616.25	0.467824	0.244988	0.396898	0.402137	0.33582	0.218462	0.483057
Emaciation	Carboplatin	708.75	0.344775	0.0493565	0.151431	0.217888	0.111437	0.267609	0.304355
Zovirax	Famvir	860.25	0.760398	0.142895	0.437895	0.00340082	0.304673	0.757519	0.466153
Insulin	Avandia	990.25	0.386137	0.256011	0.35307	0.356757	0.306961	0.157828	0.542554
Cluttering	Mannerism	669	0.178017	0.493919	0.493919	0.408887	0.493919	0.219633	0.49936
Nausea	Vomiting	1456.75	0.925887	0.950684	0.844352	0.931177	0.876585	0.947121	0.954937
Ketonuria	Chyluria	704.75	0.221175	0.242409	0.308253	0.242409	0.276199	0.162704	0.609932
Convulsion	Ethanol	1306.25	0.0704933	0.463634	0.415251	0.161273	0.42871	0.215451	0.702903
Parasitemia	Malaria	1277	0.667977	0.706778	0.706778	0.706778	0.706778	0.543262	0.836288
Proteinuria	Diabetes	1439.5	0.325371	0.666162	0.522236	0.403301	0.564791	0.519136	0.813746
Gastroenteritis	Cromolyn	776	-0.0922317	0.128304	0.288591	0.128304	0.217115	-0.174359	0.519477
Hypoproteinemia	Hunger	710.5	-0.178701	0.333814	0.589426	0.333814	0.479571	0.19727	0.627427
Insulin	Glucagen	1261.5	0.701568	0.841846	0.675247	0.730319	0.716127	0.748177	0.928169
Regurgitation	Protonix	1306	0.204658	0.265985	0.15117	0.265985	0.190334	0.0906474	0.593836
Cataracts	Epilepsy	361	0.65156	0.46405	0.514571	0.607813	0.491319	0.477223	0.658527
Cataracts	Wheezing	499.25	0.446873	0.256061	0.272869	0.389044	0.265786	0.447703	0.609839
Methadone	Ultram	837.25	0.137727	0.448991	0.457256	0.448991	0.449903	0.278756	0.675367
Diabetes	Psoriasis	787.5	0.561647	0.475736	0.511086	0.542519	0.500191	0.505544	0.649163
Blanching	Pallor	1173.5	0.225329	0.689855	0.54846	0.405296	0.610755	0.182199	0.813516
Thirsty	Lasix	1171.75	0.0764842	0.222822	0.244819	0.135615	0.233969	0.211902	0.492025
Photosensitization	Aphonia	441.25	0.179393	-0.0459617	-0.0573165	-0.0459617	-0.051658	0.275863	0.407512
Polyuria	Chyluria	964.75	-0.0292302	0.238916	0.231363	0.238916	0.233497	0.0497799	0.628585
Psoriasis	Meningism	470	0.52947	0.327874	0.474567	0.327874	0.407803	0.487479	0.681303
Virilism	Drooling	663.75	0.397903	0.397997	0.366703	0.397997	0.381509	0.270066	0.616576
Psoriasis	Arthritis	1168.75	0.769266	0.739117	0.657094	0.760885	0.681958	0.726841	0.830812
Tuberculosis	Clubbing	865.75	-0.0858141	0.316136	0.293011	0.0414696	0.290626	-0.100008	0.580681
Pancreatitis	Diabetes	1063.75	0.555461	0.468945	0.415931	0.53753	0.432507	0.645037	0.674878
Coumadin	Vitamin K	1441.25	0.227994	0.169121	0.291459	0.212176	0.245905	0.246316	0.623926
Dementias	Psoriasis	582.25	0.357929	0.365	0.370754	0.35832	0.361193	0.174463	0.565372
Peritonitis	Grimaces	804	0.450978	0.0944714	0.0547975	0.311687	0.0672254	0.308268	0.283879
Anemia	Iron	1469.25	0.229372	0.521922	0.674128	0.288003	0.628844	0.326909	0.785602
Encephalitis	Meningism	1247	0.772926	0.529987	0.429042	0.529987	0.466268	0.758925	0.743062
Exophthalmos	Hyperthyroidism	1470.5	0.537535	0.645676	0.605131	0.558368	0.619765	0.432695	0.798383
Obesity	Diabetes	1417.25	0.839388	0.761618	0.490044	0.824912	0.561483	0.802981	0.797536
Thromboembolism	Hemoptysis	778.25	0.51952	0.494642	0.455096	0.496411	0.470263	0.477615	0.674649
Pneumoniae	Ceftiaxone	1370.5	0.176915	0.707562	0.699324	0.330654	0.702129	0.261314	0.811855
Cardura	Hytrin	906	0.608495	0.32171	0.32171	0.453747	0.32171	0.510949	0.628423
Cataracts	Glucophage	573.75	0.324743	0.0830711	0.193169	0.252841	0.144685	0.0289977	0.31952
Seizures	Carbatrol	998.5	0.0713451	0.341685	0.295148	0.341685	0.305441	0.291291	0.641209
Cardialgia	Nitroglycerine	1190	0.183656	0.384682	0.423475	0.384682	0.40454	0.0746228	0.667154
Cataracts	Insulin	463.75	0.41394	0.250869	0.396934	0.377498	0.34299	0.173996	0.486253
Anemia	Reticulocytosis	1187	0.290303	0.737692	0.520019	0.737692	0.597057	0.433834	0.883104
Convulsion	Carbatrol	1234.75	0.00213727	0.297235	0.35426	0.297235	0.323557	0.194611	0.594567
Garlic	Fish Oil	824	0.540845	0.690794	0.354001	0.56601	0.405867	0.7352	0.840682
Dyslipidemia	Fish Oil	1355.5	-0.316893	0.172399	0.213114	-0.165064	0.188268	-0.00658234	0.592734
Hemophilia	Hemoptysis	931.25	0.409121	0.302219	0.502266	0.35742	0.424813	0.36919	0.576117
Nitroglycerine	Morphine	1126	0.497599	0.528974	0.44854	0.499669	0.478307	0.364282	0.605875
Fibrillation	Angina	1248	0.533038	0.743189	0.486633	0.5872	0.567946	0.622762	0.841627
Cefoxitin	Ceftiaxone	1295.5	0.10694	0.892596	0.864067	0.892596	0.874446	0.22008	0.951007
Diabetes	Insulin	1485	0.625016	0.668808	0.706241	0.633011	0.694452	0.653433	0.793425
Pallor	Aspirin	871.25	0.20625	0.238796	0.414732	0.210842	0.349502	0.214777	0.578393
Earache	Crowning	253.25	-0.0355041	0.185182	0.185182	0.0611777	0.185182	-0.28859	0.316612
Herpes	Cholestasis	525.75	0.16811	0.221751	0.337707	0.18345	0.295958	0.188225	0.481429
Cardiomyopathy	Rogaine	358.25	0.111681	0.0809077	0.0732861	-0.00545401	0.074624	-0.0786636	0.5398
Asthenia	Weakness	1273	0.164731	0.684875	0.633805	0.332593	0.642061	0.623588	0.810964
Endep	Prozac	770	-0.232019	0.293228	0.293228	0.00516	0.293228	-0.2546	0.413493
Dyslipidemia	Cholestyramine	1261.5	0.421171	0.45415	0.42863	0.45415	0.440321	0.227951	0.690867
Rabies	Acne	406.25	0.338198	0.203121	0.214537	0.301966	0.207824	0.308369	0.370053
Plague	Adenitis	753	0.298203	0.504162	0.481469	0.504162	0.491173	0.408394	0.690472
Chyluria	Menouria	816.25	0.313519	0.258615	0.289478	0.258615	0.274477	0.268305	0.458951
Alcohol	Antabuse	1244	0.156537	0.665693	0.709186	0.532477	0.698856	0.5238	0.803235
Codeine	Narcan	1209.75	0.446254	0.149196	0.203223	-0.117964	0.180152	0.526601	0.54903
Cardialgia	Lithobid	853.25	-0.244828	-0.0130177	0.0897326	-0.0130177	0.0443597	0.125375	0.175847
Coumadin	Aspirin	1352	0.572041	0.574865	0.519173	0.569207	0.534824	0.555715	0.750644
Vancocin	Glucotrol	824.75	0.300807	0.153754	0.153754	0.153754	0.153754	0.230058	0.34024
Myelosuppression	Chloramphenicol	1280	0.37355	0.291316	0.33013	0.291316	0.311278	0.407329	0.625919
Cirrhosis	Hernia	664	0.262242	0.33179	0.415099	0.278977	0.387905	0.271231	0.539397
Agranulocytosis	Leukopenia	1238	0.605757	0.690261	0.518419	0.636376	0.576801	0.597343	0.839903
Flumazenil	Valium	959.5	0.433701	0.605462	0.605462	0.502744	0.605462	0.633545	0.801636
Allergy.	Heparin	1084.25	0	0	0	0	0	0	0
Coccidioses	Meningitis	948	-0.00614769	0.312742	0.295915	0.312742	0.298365	0.196054	0.50594
Aneurysm	Osteoporosis	275.5	0.276149	0.204978	0.352775	0.258217	0.30696	0.102782	0.567519
Osteoporosis	Thrombus	630.5	0.310941	0.129699	0.36062	0.266507	0.293378	0.159232	0.448136
Sciatica	Actonel	473.5	0.286297	0.0818087	0.141203	0.123871	0.115059	0.165921	0.269397
Atherosclerosis	Ischemias	1170.5	0.680738	0.431154	0.43616	0.431154	0.420063	0.562077	0.637236
Fibrillation	Thrombus	1285.75	0.384946	0.554363	0.401006	0.431366	0.447975	0.175433	0.599762
Thrombocytopenia	Sciatica	443.5	0.493022	0.35753	0.406301	0.444131	0.388543	0.552814	0.503977
Encephalitis	Meningitis	1325.75	0.772926	0.726381	0.777148	0.761645	0.759724	0.758925	0.835736
Urethrorrhea	Tremor	354	-0.0128176	0.0948639	0.185813	0.0948639	0.146942	0.22717	0.495102
Albumin	Heparin	1011	0.628612	0.589333	0.619324	0.620444	0.600387	0.639936	0.798691
Polyuria	Insulin	1085.5	0.135141	0.388684	0.472862	0.202663	0.442773	0.311947	0.671286
Snoring	Stridor	610	0.126008	0.747121	0.690344	0.747121	0.712034	0.193865	0.848673
Psoriasis	Coreg	353.5	0.464776	0.152514	-0.00356543	0.34798	0.057587	0.215994	0.357642
Haemorrhoids	Infertility	282.25	0.4759	0.277279	0.309499	0.277279	0.29243	0.455211	0.375661
Epilepsy	Phenobarbital	1135.25	0.325441	0.392913	0.466883	0.340872	0.432044	0.253448	0.695156
Epilepsy	Alcohol	856.75	0.364175	0.350743	0.545947	0.360394	0.498304	0.464126	0.673974
Snoring	Loperamide	699.75	0.0479544	0.259355	0.251552	0.259355	0.253552	0.126778	0.501866
Asthenia	Cachexia	815.5	0.511061	0.551709	0.650803	0.526876	0.602386	0.511272	0.713711
Seizures	Wellbutrin	816.75	0.225737	0.193839	0.291698	0.135165	0.249592	0.34643	0.583365
Pneumoniae	Septicemia	1266.25	0.493769	0.675123	0.784989	0.54115	0.745923	0.507651	0.857179
Exophthalmos	Hepatosplenomegaly	527.25	0.586	0.63924	0.496482	0.610896	0.559181	0.434368	0.697613
Hernias	Dementia	570.25	0.25388	0.0227801	0.311	0.186233	0.190362	0.383602	0.498377
Synthroid	Lidocaine	365.25	0.264789	0.0220246	0.0324697	0.0220246	0.027314	0.329918	0.43301
Pneumoniae	Dyspnea	1341.5	0.448112	0.16061	0.289515	0.377761	0.243577	0.455783	0.563884
Bandemia	Meningism	1002.75	0.0308603	0.56647	0.592765	0.56647	0.579714	0.234173	0.6893
Glaucoma	Fibrillation	528.5	0.548849	0.428689	0.325835	0.513951	0.350542	0.496803	0.603625
Seasickness	Carsickness	1233	0.289269	0.636424	0.539644	0.363552	0.559244	0.55532	0.68576
Arthralgia	Clubbing	917.5	0.0153434	0.731551	0.676474	0.341163	0.689891	0.305289	0.820725
Acetylcysteine	Tylenol	1109	0.214349	0.199138	0.24438	0.208322	0.222128	0.410945	0.622885
Thrombophilias	Thromboembolism	1139	0.441856	0.643261	0.651996	0.643261	0.642929	0.355559	0.682703
Goiter	Motrin	427.25	0.0502848	0.274705	0.143896	0.166124	0.184669	0.143135	0.614006
Hemophilia	Glucotrol	418.75	0.307056	0.128521	0.410532	0.128521	0.288498	0.364463	0.374051
Pseudoophthalmoplegia	Ophthalmalgia	1173	0.242297	0.925925	0.795221	0.925925	0.832551	0.111148	0.95556
Dysuria	Plavix	415	0.0349279	0.0556819	0.273839	0.0556819	0.185075	-0.0271708	0.41451
Underexertion	Virilism	414.5	-0.214073	0.229324	0.368025	0.229324	0.30563	0.169373	0.582562
Aneurysm	Silvadene	540.25	-0.280051	0.254742	0.414183	-0.0608529	0.343553	-0.179864	0.58988
Colchicine	Prednisolone	772.25	0.709442	0.655603	0.563789	0.693477	0.582626	0.711602	0.775436
Hernia	Sinemet	462.5	-0.0233355	-0.0931765	-0.0120391	-0.0931765	-0.0431994	0.25192	0.253611
Overnutrition	Seizures	488.5	0.297696	0.243049	0.267646	0.243049	0.251771	0.390533	0.651936
Cataracts	Pancreatitis	473.5	0.481118	0.322949	0.245929	0.444294	0.27254	0.241033	0.554381
Ethanol	Alcohol	1514.5	0.509899	0.648448	0.580556	0.530355	0.588625	0.580436	0.827839
Hyperthyroidism	Seizures	1121	0.379263	0.462672	0.431151	0.400835	0.439847	0.469913	0.659163
Folic Acid	Primatine	899.25	0.0849149	0.211024	0.250435	0.115662	0.227392	0.0305803	0.420519
Esmolol	Amiodarone	695.75	0.115062	0.724691	0.658304	0.724691	0.67721	-0.0220479	0.789998
Infertility	Carboplatin	1134.75	0.285867	0.147447	0.308822	0.237183	0.261838	0.414884	0.406148
Tremor	Sinemet	1150.25	-0.0401091	0.517576	0.356011	0.517576	0.407824	-0.0455923	0.675066
Diabetes	Codeine	615.75	0.297571	0.08702	0.22873	0.242838	0.172092	0.44178	0.559495
Coumadin	Aloe Vera	277.25	0.235056	0.358944	0.492397	0.272802	0.434135	0.183872	0.626905
Pancreatitis	Insulin	1054.75	0.491696	0.331228	0.288969	0.457942	0.300383	0.608618	0.676043
Gastroenteritis	Insulin	668.25	0.469905	0.0831112	0.205079	0.368346	0.165891	0.605678	0.589043
Histoplasmosis	Prednisolone	789.5	0.389311	0.402243	0.314105	0.388432	0.327875	0.343526	0.693169
Clubbing	Dyspnea	1070	0.136874	0.782798	0.585485	0.359977	0.659042	0.283775	0.863767
Hemiplegia	Plavix	651.25	0.0259676	0.0756727	0.395603	0.043507	0.279061	-0.131283	0.395223
Mycosis	Lipitor	595.25	0.0298022	0.185717	0.227647	0.0942368	0.20745	0.198286	0.476251
Rheumatism	Colchicine	825.5	0.408552	0.199893	0.41659	0.345582	0.340159	0.364841	0.415053
Dyspnea	Penicillin	664	0.310592	0.120418	0.361483	0.258376	0.265758	0.333827	0.505494
Cirrhosis	Hematemesis	1040	0.242969	0.518491	0.535575	0.518491	0.527702	0.306276	0.734901
Hemicrania	Headache	1210.5	0.0206795	0.839215	0.592353	0.839215	0.679292	0.0868974	0.91065
Atherosclerosis	Heartburn	618.5	0.29371	0.0938997	0.189949	0.233246	0.151861	0.168583	0.539885
Sluggishness	Fatigue	1389	0.44109	0.405285	0.284689	0.418867	0.304502	0.476382	0.545588
Cardiomyopathies	Syncope	794.75	0.366033	0.506991	0.509122	0.506991	0.50369	0.510881	0.657027
Anoxemia	Seizures	1285	0.304938	0.197482	0.253798	0.197482	0.226293	0.388	0.485229
Seasickness	Ethanol	897	-0.000174707	0.122439	0.250758	0.0315265	0.193612	0.0281124	0.406221
Dyslipidemia	Iron	371.5	-0.171649	0.267803	0.420185	-0.0269015	0.359079	0.0766909	0.575172
Thalassemia	Tremor	678.5	0.0712481	0.151656	0.366121	0.0912617	0.292398	0.211735	0.515861
Convulsion	Wellbutrin	831	0.173267	0.167427	0.336276	0.16113	0.267324	0.327094	0.547488
Angina	Levophed	474.5	0.499414	0.236512	0.138686	0.140589	0.170415	0.239072	0.536851
Sandimmune	Prednisolone	601.75	0.358502	0.614798	0.521324	0.614798	0.527038	0.123306	0.73677
Spasm	Sciatica	1068.25	0.579875	0.553684	0.570567	0.56887	0.565218	0.583471	0.733703
Anovulation	Mittelschmerz	1006	-0.206795	0.119427	0.142653	0.119427	0.131058	-0.156002	0.257024
Ischemias	Aloe Vera	318.25	0.253976	0.210329	0.288885	0.210329	0.251529	0.196586	0.481474
Bronchitis	Singulair	702.5	0.43464	0.23473	0.120394	0.386713	0.170349	0.182773	0.488114
Lipitor	Lovastatin	1329.75	0.637121	0.37168	0.452882	0.546274	0.413135	0.705812	0.633107
Pneumoniae	Weakness	1265.75	0.0888707	0.152179	0.272676	0.104686	0.231167	0.0838208	0.54305
Spasm	Lasix	325.75	0.323028	0.196631	0.0384826	0.278777	0.0993593	0.175047	0.455607
Torticollis	Erythromycin	657.25	0.410309	0.253494	0.350014	0.35885	0.302917	0.480296	0.501293
Dermatitis	Allergy.	1258.25	0	0	0	0	0	0	0
Silvadene	Ketamine	752.5	-0.174831	0.104121	0.248685	-0.051442	0.188874	-0.00167216	0.47807
Arteriosclerosis	Ischemias	1399.5	0.692228	0.465834	0.44252	0.465834	0.453302	0.61662	0.613342
Hemochromatosis	Polyuria	635.5	0.24565	0.327961	0.348554	0.276904	0.339903	0.134492	0.672897
Metatarsalgia	Toothache	787.25	0.152788	0.43176	0.49389	0.43176	0.464116	0.213295	0.633057
Dehydration	Starvation	1163.75	0.723054	0.669549	0.632966	0.712665	0.629185	0.784805	0.800158
Colitis	Epilepsy	362.75	0.645552	0.293271	0.382677	0.567051	0.358153	0.661829	0.621392
Diabetes	Polydipsia	1459.5	0.149693	0.402234	0.610923	0.212044	0.531804	0.271914	0.596915
Ketonuria	Starvation	1363.25	0.058303	0.421958	0.600332	0.421958	0.518859	0.327145	0.710117
Coreg	Atacand	736.5	0.332731	0.179428	0.205865	0.262086	0.192179	0.349742	0.560765
Banana Bag	Vitamin B1	1347	0.034706	0.371357	0.300008	0.0924677	0.313531	0.151379	0.805947
Hypothyroidism	Weakness	1224.75	0.122344	0.434919	0.2874	0.199313	0.333098	0.31674	0.593107
Thalassemia	Hemoglobinopathy	1218	0.452248	0.850493	0.618327	0.850493	0.717242	0.402603	0.843516
Mycoses	Meningitis	812.25	0.328895	0.653896	0.638539	0.653896	0.635304	0.513031	0.717374
Pallor	Iron	1382.75	-0.0607395	0.157204	0.325583	0.00358589	0.265401	0.19801	0.49955
Maculopapule	Macule	943	0.379774	0.706601	0.735357	0.706601	0.721526	0.254059	0.840355
Heartburn	Motrin	1308.25	0.440295	0.350099	0.296246	0.151532	0.322226	0.472951	0.545645
Aloe Vera	Vicodin	399.75	-0.163175	0.175022	0.171305	-0.0713579	0.172732	0.000610723	0.420254
Codeine	Robitussin	1119.75	0.607094	-0.0279468	0.0343937	-0.0279468	0.00433833	0.647494	0.380375
Acetylcysteine	Adenosine	586.5	0.199144	0.466706	0.470774	0.269188	0.468817	0.417511	0.719721
Cromolyn	Prednisolone	997.75	0.0176245	0.650563	0.527457	0.650563	0.542499	-0.0118786	0.782429
Ceftazidime	Ceftiaxone	1337.75	-0.115795	0.942347	0.883304	0.942347	0.906697	-0.219512	0.968167
Pain	Morphine	1462.75	0.446433	0.508301	0.143422	0.456314	0.236629	0.575353	0.661109
Narcan	Duragesic	737	0.54512	0.0448673	0.0613454	-0.0781065	0.0537331	0.476024	0.331132
Agranulocytosis	Myelosuppression	1230.25	0.588918	0.707694	0.766082	0.707694	0.739741	0.387779	0.831177
Dysuria	Hemoptysis	593.5	0.123414	0.639303	0.487973	0.639303	0.548377	0.263835	0.756629
Vasculitis	Hemiplegia	656.25	0.502711	0.449576	0.228486	0.485707	0.289061	0.589425	0.623834
Sleeplessness	Dextran	475	0.0934534	0.0708444	0.0708444	0.0839453	0.0708444	-0.0268806	0.406664
Colchicine	Probenecid	1307.75	0.536012	0.642317	0.686482	0.569742	0.658735	0.684652	0.768462
Cirrhosis	Anemia	1187	0.641872	0.617838	0.477042	0.636154	0.523125	0.570608	0.765875
Starvation	Mittelschmerz	439.5	0.0101366	0.16184	0.182194	0.16184	0.171157	0.0186653	0.429108
Cleocin	Rogaine	716.25	0.119768	0.195999	0.226298	0.39831	0.211216	0.156952	0.611572
Hepatitis	Tylenol	1378.75	0.411693	0.0750496	0.175467	0.30479	0.126455	0.4675	0.497332
Hernias	Earache	239	0.15317	0.383458	0.396851	0.233011	0.390201	0.179067	0.477695
Arthralgia	Atacand	452.5	0.416054	0.15583	0.307897	0.300926	0.256878	0.548023	0.58078
Goiter	Scleroderma	578.5	0.429545	0.456722	0.491648	0.437464	0.476952	0.292155	0.683508
Ataxia	Ethanol	1387.25	0.0193239	0.169529	0.424517	0.0471642	0.339362	0.0864878	0.61642
zoonosis	Babesiosis	1270.25	0.572985	0.818697	0.818697	0.674565	0.818697	0.3702	0.892942
Pertussis	Leprosy	827.75	0.374248	0.364053	0.390577	0.371777	0.377547	0.488665	0.665496
Rhonchi	Rales	1350.25	0.389384	0.700597	0.696874	0.700597	0.698738	0.479579	0.771297
Angina	Primatine	622.75	-0.00461423	0.0272003	0.149585	0.00553243	0.100159	-0.0925056	0.294809
Atherosclerosis	Angina	1357.75	0.62321	0.566271	0.502259	0.608444	0.519042	0.612969	0.805724
Hepatitis	Hematemesis	1294.5	0.156549	0.331292	0.485627	0.331292	0.416211	0.338949	0.628414
Narcan	Morphine	1189.25	0.300692	0.381517	0.330753	-0.000941079	0.348033	0.50729	0.677448
Menouria	Menophania	726.75	0.0727132	0.159169	0.164427	0.159169	0.161807	0.0923298	0.459395
Diarrhea	Colchicine	947.25	0.244595	0.390312	0.68973	0.274017	0.592294	0.361475	0.657407
Myositis	Myopathy	1049.75	0.560557	0.843504	0.697584	0.638359	0.744857	0.612674	0.898331
Bronchitis	Loperamide	582	0.067306	0.361679	0.364287	0.361679	0.361001	0.221271	0.618677
Dysuria	Cipro	1061	-0.105362	0.0778756	0.0637799	0.0778756	0.0695181	-0.0290976	0.551284
Levaquin	Avelox	1110.75	0.17213	0.0214474	0.232546	0.0861063	0.127018	0.125848	0.55625
Diabetes	Ketonuria	1394.75	0.209367	0.528763	0.457223	0.528763	0.476714	0.392122	0.731557
Dehydration	Gastroenteritis	1427.75	0.711635	0.374073	0.77038	0.623971	0.651201	0.697768	0.618182
Hyperacusis	Bleomycin	845.5	0.599539	0.17708	0.172898	0.434671	0.165845	0.353264	0.532776
Chloramphenicol	Ceftiaxone	717.5	0.589863	0.76415	0.764896	0.649138	0.760986	0.611333	0.85212
Cefaclor	Cefoxitin	1122.25	0.0989161	0.841514	0.830057	0.841514	0.835322	0.170243	0.915111
Erythromycin	Lidocaine	688	0.65164	0.433371	0.441195	0.594632	0.437367	0.679155	0.699896
Catatonia	Lethargy	1107.75	0.434232	0.350005	0.505152	0.39164	0.435262	0.625938	0.520548
Allergy.	Heartburn	279.5	0	0	0	0	0	0	0
Polydipsia	Polyuria	1399.75	0.804533	0.865433	0.803343	0.828415	0.827228	0.822685	0.90534
Cirrhosis	Lipitor	1142.75	0.180768	0.19572	0.41456	0.183226	0.322274	0.20244	0.502216
Stridor	Snoring	676.25	0.126008	0.747121	0.690344	0.747121	0.712034	0.193865	0.848673
Atenolol	Lasix	895.5	0.386919	0.412938	0.422245	0.396408	0.417617	0.34032	0.681715
Prostatism	Cipro	815.5	0.126053	0.0977872	0.106629	0.0977872	0.102248	0.254913	0.477265
Photophobia	Meningism	1319.25	0.244612	0.702956	0.704402	0.702956	0.703677	0.38149	0.767017
Dehydration	Dysentery	1299.25	0.705274	0.37938	0.630129	0.635007	0.51565	0.727781	0.611944
Enalapril	Lisinopril	1420.5	0.671262	0.943136	0.940048	0.79785	0.94157	0.652159	0.967787
Reticulocytosis	Hematemesis	487	0.342922	0.422686	0.413975	0.422686	0.416406	0.274616	0.666244
Uremias	Hypersomnolence	806	0.189235	0.331233	0.254988	0.331233	0.277043	0.249945	0.593922
Myopathy	Trembling	756	0.245446	0.333397	0.293691	0.272376	0.306551	0.226053	0.541417
Uremias	Lithobid	582	-0.0382812	0.103933	0.264937	0.0180764	0.211001	0.237908	0.645674
Ketonuria	Insulin	1243.5	0.353024	0.546797	0.439127	0.546797	0.463602	0.484696	0.704205
Pyorrhea	Prostatism	867.5	-0.0758598	0.313833	0.321173	0.313833	0.317524	0.380598	0.480341
Blastomycoses	Seizures	932	0.153697	0.280669	0.385443	0.280669	0.336408	0.296702	0.545242
Candidiasis	Prostatorrhea	807.5	0.35817	0.0741205	0.11206	0.0741205	0.0948283	0.461557	0.384674
Heparin	Protamine Sulfate	1344.75	0.474137	0.840058	0.737056	0.626785	0.77946	0.44825	0.860269
Cardiomyopathy	Rales	1048.25	0.357962	0.513814	0.408084	0.398977	0.439916	0.34822	0.68121
Mycosis	Pain	958.5	0.125305	0.261578	0.347868	0.154166	0.304141	0.438022	0.583862
Proteinuria	Rogaine	319.25	0.189431	-0.0258752	0.0306306	0.046181	0.00855438	0.0638773	0.53166
Angina	Dyspnea	1364	0.39664	0.535217	0.421085	0.430851	0.454903	0.446646	0.718744
Bacteremia	Amauroses	698.5	0.151664	0.340215	0.447173	0.219814	0.402179	-0.0100798	0.531035
Dyslipidemia	Lipitor	1425.5	0.269748	0.422093	0.518153	0.329815	0.473383	0.338474	0.612697
Uremias	Emaciation	517	0.462236	0.367687	0.353217	0.422726	0.349604	0.237171	0.606746
Osteoporosis	Cardiomyopathy	326.25	0.431675	0.344552	0.212827	0.412076	0.252691	0.306321	0.580211
Hyperemesis	Nausea	1368.75	0.274166	0.555371	0.517976	0.347396	0.528929	0.352811	0.632209
Parasitemia	Cardialgia	764.5	-0.0244801	0.287364	0.287364	0.287364	0.287364	-0.0810575	0.476174
Neuropathy	Insulin	1126.75	0.416094	0.278532	0.404471	0.388597	0.372293	0.450553	0.612251
Heartburn	Waterbrash	1151.75	0.210053	-0.00445215	-0.0457691	-0.00445215	-0.0257152	0.47494	0.316572
Seasickness	Clubbing	299.5	0.162393	0.415087	0.430208	0.283566	0.422686	0.254296	0.479654
Iron	Iron	1550.5	1	1	1	1	1	1	1
Cholelithiasis	Bronchitis	345	0.244508	0.447775	0.403628	0.447775	0.42143	0.504764	0.641413
Keflex	Xenical	564.25	0.242919	0.219161	0.286944	0.232967	0.255361	0.0160154	0.463028
Brucellosis	zoonosis	1214	0.515594	0.753262	0.753262	0.595003	0.753262	0.305345	0.807434
Albuterol	Singulair	1165.5	0.688942	0.240522	0.240522	0.556386	0.240522	0.611285	0.543927
Bacitracin	Vancocin	1028.75	0.398486	0.315504	0.315504	0.315504	0.315504	0.151007	0.698624
Hyperinsulinism	Diabetes	1152	0.181333	0.683004	0.719274	0.306384	0.692807	0.376129	0.78561
Haldol	Bacitracin	492.75	0.295709	0.11806	0.11806	0.214103	0.11806	0.217376	0.558733
Atenolol	Toprol-XR	1182.25	0	0	0	0	0	0	0
Starvation	Anorexia	1427.75	0.379093	0.338711	0.443768	0.369085	0.411906	0.464287	0.621425
Angina	Diarrhea	553.5	0.586856	0.242621	0.321209	0.51556	0.297777	0.639727	0.655374
Sodium Bicarb	Nolvadex	857.5	0.0836867	0.247475	0.159256	0.247475	0.19024	0.17651	0.637012
Lasix	Mannitol	1093.5	0.3425	0.527348	0.551768	0.397477	0.538196	0.41924	0.709624
Uremias	Pyorrhea	856.25	0.340075	-0.00306717	0.0809288	-0.00306717	0.0473739	0.304975	0.407476
Incontinence	Lasix	779.75	0.486122	0.249623	0.254655	0.409278	0.248737	0.522566	0.581506
Plavix	Foradil	749	0.266111	0.196869	0.386864	0.196869	0.297924	0.200637	0.561762
Thromboembolism	Heparin	1380.25	0.173099	0.614708	0.647165	0.280987	0.634362	0.288773	0.771876
Exophthalmos	Prostatism	411.25	-0.161161	0.44231	0.38673	0.44231	0.410953	0.118261	0.573183
Uremias	Aspirin	300	0.319314	0.371395	0.319818	0.328649	0.334811	0.46486	0.699257
Sinemet	Gifulvin	746	-0.0922756	0.428025	0.365536	0.428025	0.385949	-0.0879042	0.601725
Allergy.	Bacitracin	829.5	0	0	0	0	0	0	0
Hernia	Goiter	379.75	0.144355	0.339842	0.405171	0.199029	0.38669	0.211022	0.560054
Dehydration	Syncope	1028.75	0.451068	0.293385	0.403394	0.411587	0.365063	0.654121	0.532843
Pyorrhea	Snoring	305.75	0.367646	0.467366	0.465819	0.467366	0.463802	0.52332	0.638255
Reticulocytosis	Coumadin	329.5	0.455484	0.202828	0.390925	0.202828	0.302481	0.263266	0.450229
Fish-mouthing	Polyuria	527.25	0	0	0	0	0	0	0
Arthritis	Rheumatism	1340	0.794161	0.780088	0.756606	0.782456	0.762427	0.840072	0.899141
Sciatica	Fosamax	446.5	0.42853	0.377029	0.389978	0.408899	0.378199	0.216083	0.537564
Deafness	Otitis	1072.5	0.256375	0.390794	0.540425	0.289557	0.49067	0.283874	0.629635
Infertility	Anovulation	1452	0.426781	0.722717	0.674391	0.515001	0.686769	0.412554	0.741721
Bronchitis	Serevent	916	0.330147	0.341975	0.292417	0.318343	0.312665	0.25681	0.600593
Mycosis	Histoplasmosis	1272.5	0.603436	0.707478	0.689511	0.64986	0.698314	0.394417	0.826775
Vivarin	Theophyllin	787.25	0.11833	0.155363	0.366984	0.155363	0.271936	-0.00601033	0.604297
Sacrocoxalgia	Waterbrash	681.5	-0.257575	0.11123	0.238036	0.11123	0.179179	0.339813	0.304561
Xenical	Glucophage	864.5	0.434091	0.605534	0.631365	0.496018	0.619094	0.416715	0.653425
Cataracts	Diabetes	1043	0.617294	0.524982	0.592746	0.596083	0.564401	0.431122	0.692435
Overnutrition	Malnutrition	1070.25	0.480126	0.743363	0.546522	0.743363	0.602385	0.635454	0.82929
Convulsion	Epilepsy	1386.75	0.378738	0.656182	0.65274	0.454264	0.653684	0.352054	0.819348
Cyanosis	Folic Acid	420	0.178526	0.149706	0.292887	0.165623	0.246898	0.229378	0.562018
Infertility	Blepharospasm	411.5	0.183943	0.226844	0.307493	0.226844	0.272371	0.210582	0.452132
Neuropathy	Diabetes	1471.75	0.407434	0.558355	0.50224	0.435778	0.517032	0.57902	0.797346
Erythromycin	Allopurinol	666.75	0.642565	0.43969	0.56197	0.571323	0.505307	0.710588	0.716089
Heartburn	Protonix	1511	0.652658	0.0966958	0.10441	0.0966958	0.100623	0.638335	0.47671
Pallor	Weakness	1389.75	0.18251	0.667894	0.577419	0.338143	0.606544	0.514775	0.816671
Hyperextension	Lopid	732.75	0.281202	-0.00297721	0.0123823	-0.00297721	0.00483187	0.363577	0.185828
Hypothyroidism	Synthroid	1473	0.346287	0.169641	0.042573	0.169641	0.0916737	0.114988	0.355282
Grimaces	Hemiballismus	1044.25	0.00967006	0.470291	0.470291	0.470291	0.470291	0.0139332	0.533093
Dextran	amphetamine	597.5	0.312744	0.352432	0.272869	0.323264	0.292764	0.54744	0.695536
Dysentery	Dizziness	1157	0.471061	0.331661	0.350983	0.43757	0.340467	0.615691	0.588025
Exophthalmos	Synthroid	1261.75	0.140311	0.165499	0.140674	0.165499	0.151582	-0.0808844	0.384543
Infertility	Anovulation	1399.5	0.426781	0.722717	0.674391	0.515001	0.686769	0.412554	0.741721
Dizziness	Vertigo	1398.25	0.503263	0.812891	0.824411	0.580938	0.817888	0.460118	0.876186
Dyslipidemia	Angina	1301.25	0.452036	0.565156	0.495188	0.47722	0.511239	0.301876	0.817111
Giardiasis	Avitaminoses	718.25	0.175066	0.298789	0.298789	0.298789	0.298789	0.275175	0.555874
Goiter	Hypothyroidism	1424	0.705028	0.777703	0.658342	0.721544	0.689593	0.667214	0.869703
Paresis	Paraparesis	1253.25	0.658974	0.742633	0.728087	0.742633	0.732887	0.710052	0.84651
Seizures	Aloe Vera	392.5	-0.0656749	0.322964	0.477734	0.0453087	0.416738	0.020052	0.627181
Zoloft	Prozac	1350.5	0.894541	0.330329	0.330288	0.178302	0.330306	0.885482	0.55434
Peritonitis	Ataxia	276.5	0.43123	0.168976	0.204296	0.363099	0.194309	0.527918	0.520149
Actonel	Fosamax	850.25	0.724755	0.236913	0.236913	0.208965	0.236913	0.714952	0.535868
Arthralgia	Chyluria	670	0.134855	0.422338	0.444852	0.422338	0.431648	0.149768	0.735352
Clubbing	Constipation	511.5	0.149502	0.445035	0.579396	0.247202	0.516799	0.236292	0.57168
Plavix	Lipitor	1329.75	0.744727	0.170939	0.489799	0.535125	0.345223	0.678068	0.519604
Hematocolpometra	Pallor	752.25	0.177021	0.355629	0.420214	0.355629	0.38984	0.256518	0.433379
Primatine	Levophed	727.25	0.207884	0.0664063	0.117452	0.105558	0.0935488	0.062985	0.308426
Constipation	Diarrhea	1023.5	0.83505	0.735989	0.613584	0.810794	0.654537	0.919561	0.857469
Leukopenia	Pneumonia	722	0.0846362	0.519638	0.353629	0.203375	0.408703	0.0740755	0.684598
Angina	Toprol-XR	1256	0	0	0	0	0	0	0
Cataracts	Narcan	249	0.014298	0.107538	0.306133	0.0794219	0.230733	-0.179738	0.461727
Beconase	Cardizem	514.25	0.26184	0.109064	0.109064	0.109064	0.109064	0.254534	0.518236
Agitation	Morphine	1115	0.199188	0.41325	0.648989	0.251241	0.563473	0.385024	0.703805
Anosmia	Aphonia	1208.5	-0.109649	0.649452	0.688095	0.649452	0.669167	-0.129663	0.642968
Drooling	Sinemet	943.5	0.215365	0.319529	0.252582	0.319529	0.284621	0.292151	0.567291
Syncope	Weakness	1291.5	0.0704431	0.539465	0.475143	0.20114	0.496035	0.319758	0.698439
Regurgitation	Heartburn	1298.25	0.494895	0.468381	0.39553	0.486026	0.414364	0.499626	0.738158
Activase	Streptase	899.5	0.0799649	0.400919	0.400919	0.400919	0.400919	0.0594452	0.691129
Atacand	Avapro	720.5	0.257599	0.378234	0.494778	0.220898	0.45852	0.317948	0.66879
Acne	Ataxia	343.5	0.303142	0.236201	0.249057	0.285973	0.244006	0.224961	0.492058
Catatonia	Narcan	753.5	0.448543	0.0384679	0.228097	-0.0679972	0.152631	0.322348	0.465237
Arthralgia	Tylenol	1277	0.281404	0.367413	0.321484	0.312746	0.335675	0.397339	0.659578
Blepharospasm	Bedwetting	261	0.305494	0.370921	0.420967	0.370921	0.396496	0.182708	0.641219
Photopsia	Headache	1168.5	0.0194605	0.662687	0.590706	0.662687	0.608441	0.140818	0.784897
Meningitis	Headache	1483.25	0.509967	0.473168	0.51598	0.500324	0.502103	0.625451	0.631709
Glyburide	Avandia	1069.25	0.286775	0.345215	0.345215	0.345215	0.345215	0.139991	0.565206
Atherosclerosis	Cardialgia	1179	-0.0291991	0.34126	0.229265	0.34126	0.261674	-0.180079	0.522945
Anosmia	Catch	431.25	-0.379952	0.231341	0.256166	-0.232677	0.24399	-0.131666	0.542698
HYPEREMESIS	Zofran	1456.5	0.571342	0.105733	0.117657	0.12149	0.110984	0.517336	0.33809
Earache	Dysacusis	1111.5	0.432128	0.259371	0.259371	0.259371	0.259371	0.373599	0.570313
HYPEREMESIS	Vomiting	1475.5	0.274663	0.629405	0.578379	0.371413	0.595887	0.399174	0.697065
Thrombophilias	Hemoptysis	717.75	0.501483	0.1082	0.174371	0.1082	0.143497	0.359959	0.424402
Heartburn	Eructation	560	0.116441	0.732774	0.75023	0.732774	0.741433	0.0498621	0.739507
Obesity	Xenical	978.75	0.4939	0.297394	0.372902	0.429185	0.335014	0.340492	0.492438
Glucotrol	Motrin	601.25	0.161167	0.247036	0.247036	0.247036	0.247036	0.0502719	0.433891
Atherosclerosis	Influenzae	416	0.263161	0.220536	0.32784	0.251698	0.288416	0.198426	0.596657
Scapulalgia	Halitosis	505	0.390824	0.12494	0.12494	0.261782	0.12494	0.314731	0.362989
Hepatomegaly	Hepatosplenomegaly	1370.5	0.770003	0.815599	0.791736	0.777051	0.801262	0.7219	0.899357
Hypersomnolence	Snoring	1252.25	0.54994	0.795988	0.750612	0.795988	0.766373	0.627141	0.853804
Prostatorrhea	Cipro	1044.75	0.0456769	0.211321	0.211321	0.211321	0.211321	0.242883	0.446384
Flatulence	Halitosis	873	0.566492	0.602806	0.622919	0.58119	0.612875	0.47966	0.666934
Urolithiasis	Amyloidosis	565.75	0.365076	0.50032	0.318318	0.50032	0.377651	0.354637	0.71032
Zovirax	Paxil	604.75	0.449291	0.274885	0.281381	0.388346	0.278146	0.428084	0.585107
Flushing	Iron	673.75	0.239378	0.139738	0.359071	0.215725	0.279236	0.179712	0.515732
Mittelschmerz	Aphonia	448.5	-0.0241829	0.427447	0.442654	0.427447	0.435087	0.00703874	0.596669
Hemochromatosis	Arthritis	857.25	0.352496	0.308677	0.220656	0.332666	0.250232	0.27507	0.575125
Clubbing	Vitamin K	529.75	-0.266383	0.072721	0.234005	-0.151765	0.172373	-0.13884	0.540274
Mittelschmerz	Toothache	292.25	0.126069	0.178193	0.227883	0.178193	0.203891	0.0915798	0.352696
Thirsty	Hunger	1249	0.289857	0.569371	0.564062	0.375113	0.561633	0.319916	0.715959
Sciatica	Motrin	1054.25	0.375461	0.107327	0.173886	0.108404	0.144324	0.449789	0.469282
Bronchitis	Pneumonia	1066.5	0.81357	0.783754	0.514983	0.805237	0.616537	0.810693	0.876467
Candidiasis	Medrol	774.75	0.00378954	0.259157	0.326603	0.259157	0.303568	0.16719	0.440299
Digoxin	Cardizem	1073.25	0.427191	0.139862	0.181668	0.333789	0.161915	0.356597	0.555111
Xanax	Ativan	1034	0.733936	0.411498	0.476024	0.595186	0.444284	0.734932	0.644701
Dyspnea	Medrol	919.5	0.170486	0.150376	0.381829	0.150376	0.306772	0.128135	0.334674
Hypothyroidism	comatose	1033.75	0.204988	0.36828	0.373212	0.246543	0.371162	0.271609	0.64625
Diabetes	Prednisolone	1099.5	0.166943	0.275726	0.278044	0.189756	0.275662	0.412923	0.660382
Thromboembolism	Dermatitis	519.25	0.408384	0.1556	0.403576	0.343243	0.3212	0.486393	0.481697
Pancreatitis	Flatulence	333	0.433546	0.513411	0.439855	0.446955	0.462732	0.574006	0.685345
Epilepsy	Carbatrol	761	0.148382	0.1058	0.0766039	0.1058	0.0853098	0.225406	0.570001
Clubbing	Garlic	246.25	0.0521919	0.0969244	0.106442	0.0622241	0.101711	0.159567	0.503024
Rheumatism	Sleeplessness	379	0.543954	0.223846	0.303924	0.42244	0.266863	0.490089	0.402391
Rheumatism	Prednisolone	720.5	0.407826	0.409496	0.397231	0.408116	0.394531	0.558554	0.68895
Diabetes	Hyperglycemia	1279.25	0.564625	0.800128	0.774619	0.611149	0.782495	0.675561	0.862142
Hemicrania	Nitroglycerine	664.5	0.236729	0.361541	0.42904	0.361541	0.39639	0.283288	0.585837
Thromboembolism	Fibrillation	1148.5	0.298133	0.61814	0.6431	0.388575	0.632677	0.235177	0.723947
Hemoptysis	Coumadin	987.75	0.442592	0.401494	0.383773	0.416542	0.391291	0.310022	0.553584
Osteoporosis	Actonel	771	0.454084	0.182372	0.152437	0.152723	0.161277	0.364472	0.481244
Angina	Activase	494.75	0.359719	0.216376	0.173283	0.307807	0.184546	0.0594371	0.634215
Dizziness	Fatigue	1231.25	0.770533	0.678516	0.650807	0.751213	0.639748	0.827472	0.830519
Ataxia	Constipation	543.25	0.526458	0.459444	0.495128	0.509941	0.47902	0.492486	0.731404
Mycosis	Coccidioses	1185.75	0.483263	0.155947	0.149643	0.155947	0.15274	0.440156	0.443368
Sciatica	Underexertion	823.75	0.278462	0.330167	0.419378	0.289185	0.392982	0.609832	0.581019
Catapres	Toprol-XR	884.5	0	0	0	0	0	0	0
Lisinopril	Altace	753.75	0.0132351	0.397544	0.397544	0.397544	0.397544	0.149484	0.677587
Appendicitis	Cefazolin	879.75	0.0633954	0.177697	0.253564	0.177697	0.222533	0.00861894	0.368433
Ceftiaxone	Cefoxitin	1281.75	0.10694	0.892596	0.864067	0.892596	0.874446	0.22008	0.951007
Hemicrania	Tylenol	544.5	0.377902	0.449903	0.449903	0.449903	0.449903	0.412661	0.664335
Plavix	Coumadin	1322	0.698144	0.536867	0.553799	0.641786	0.546494	0.616071	0.653165
Gastroenteritis	Dysentery	1409.75	0.7983	0.791028	0.77977	0.794582	0.777966	0.812199	0.884875
Epilepsy	Hepatomegaly	747.75	0.190963	0.342199	0.366455	0.229268	0.354001	0.185797	0.537435
Hypoproteinemia	Hunger	957.25	-0.178701	0.333814	0.589426	0.333814	0.479571	0.19727	0.627427
Dyspnea	Serevent	843.5	0.20769	0.455029	0.376338	0.29076	0.40374	0.0683179	0.702177
Prilosec	Glucophage	652	0.731196	0.286926	0.300095	0.574823	0.293533	0.725459	0.339927
Pneumonia	Meningitis	773	0.739355	0.843773	0.604203	0.761941	0.687078	0.775014	0.904241
Medrol	Prednisolone	1180.25	0.12606	0.493654	0.626983	0.493654	0.589124	0.154203	0.628271
Ischemias	Lipitor	971.25	0.0793033	0.212038	0.254167	0.212038	0.23354	-0.155961	0.525063
Metatarsalgia	Catapres	774.75	0.0417225	0.191749	0.227153	0.191749	0.210108	0.0844375	0.528013
Scapulalgia	Nitroglycerine	732.25	-0.0496022	0.0885751	0.112181	0.00514155	0.100799	-0.160557	0.534043
Mycosis	Blastomycoses	1302.75	0.359961	0.680552	0.660096	0.680552	0.67013	0.29102	0.787521
Nausea	Zofran	1479.25	0.487171	0.204752	0.284753	0.187759	0.246613	0.324464	0.475781
Weakness	Zocor	726.25	0.130661	0.153124	0.188706	0.136723	0.17114	0.0837486	0.429125
Carboplatin	Cisplatin	1303	0.910475	0.909752	0.802978	0.906233	0.824757	0.884864	0.947247
Neuropathy	Syphilis	1225.75	0.208898	0.307505	0.218956	0.229932	0.243936	0.365171	0.662342
Syphilis	Penicillin	1310	0.462921	0.450862	0.561897	0.458535	0.515505	0.462311	0.709564
Isosorbide	Toprol-XR	1064.25	0	0	0	0	0	0	0
Doxycyline	Penicillin	1109.5	0.76955	0.352216	0.4199	0.352216	0.387344	0.843323	0.718325
Uremias	Motrin	482	0.180841	0.179921	0.144058	0.148819	0.153815	0.197405	0.562433
Rales	Cyanosis	839	0.069532	0.69817	0.627382	0.311784	0.652961	0.0399018	0.800788
Hyperextension	Hunger	489.5	0.128784	0.194801	0.368864	0.147251	0.293537	0.438667	0.443368
Mittelschmerz	Actonel	448.25	0.011779	0.353694	0.351669	0.353694	0.35268	-0.00798976	0.520289
Pancreatitis	Cataract	345.5	0.338504	0.338145	0.18265	0.33817	0.222186	0.136364	0.489351
Pancreatitis	Maculopapule	318.25	0.249304	0.250619	0.253051	0.250619	0.249094	0.268593	0.610214
Waterbrash	Anoxemia	360.25	-0.0923519	0.345692	0.345692	0.345692	0.345692	0.261982	0.569208
Thromboembolism	Dyspnea	1325.5	0.444103	0.329934	0.423277	0.413259	0.389749	0.296542	0.566223
Hepatitis	Hepatomegaly	1350	0.221465	0.395613	0.649902	0.273708	0.535446	0.351366	0.632263
Hyperacusis	Aphonia	846.75	0.0844073	0.397657	0.441749	0.397657	0.419775	-0.100857	0.589232
Thrombocytopenia	Heartburn	509.25	0.383226	0.218201	0.408371	0.331651	0.326356	0.528518	0.528398
Appendicitis	Peritonitis	1263	0.782336	0.700746	0.723937	0.757011	0.71533	0.747676	0.761521
Opisthotonus	Seizures	1058.5	-0.0621795	0.626985	0.60342	0.626985	0.59745	0.0938533	0.713464
Dobutamine	Oxycontin	522	0.496388	0.121693	0.126945	0.121693	0.124342	0.644587	0.376982
Metatarsalgia	Colchicine	742	0.0869964	0.251833	0.391508	0.251833	0.329962	0.0469504	0.452834
Plendil	Norvasc	528	0.148161	0.065083	0.150644	-0.17579	0.108892	0.0619777	0.308183
Bandemia	Granulocytosis	1174.5	0.0432256	0.242575	0.335095	0.242575	0.290318	0.150664	0.546491
Levophed	Propofol	1121	0.322442	0.38016	0.487096	0.066248	0.437238	0.374012	0.708379
Chills	Snoring	650.75	0.586109	0.45436	0.464524	0.537502	0.460185	0.554969	0.631428
Camelpox	Echinacea	531	0.264234	0.20671	0.20671	0.228025	0.20671	0.103427	0.44566
Overnutrition	Sandimmune	654.5	-0.202569	0.0539425	0.0539425	0.0539425	0.0539425	0.153385	0.409207
Leukopenia	Bleomycin	1036.5	0.617863	0.557063	0.405422	0.59547	0.441004	0.602551	0.771777
Synthroid	Armor Thyroid	1071.25	0.381581	0.526696	0.546048	0.526696	0.531043	0.185806	0.695813
Atherosclerosis	Urethrorrhea	546.25	0.270628	0.204894	0.214646	0.204894	0.204125	0.329183	0.509969
Fibrillation	Synthroid	929.75	0.0986344	-0.0606183	0.16697	-0.0606183	0.0626269	-0.200009	0.330643
Pyorrhea	Zovirax	603.75	0.325036	0.336184	0.323741	0.336184	0.329793	0.158644	0.587765
Albenza	Vermox	706.5	0.0887861	0.181094	0.263433	-0.0168084	0.225498	0.027784	0.606985
Thrombophilias	Coumadin	765.75	0.422351	0.310867	0.43512	0.310867	0.376303	0.336039	0.46873
Atherosclerosis	Toothache	455	0.285488	-0.046369	0.107016	0.17358	0.0519221	0.183368	0.447903
Clonus	Spasm	917	0.431018	0.426646	0.333962	0.4229	0.364278	0.558193	0.651071
Pyorrhea	Nephritis	884.75	0.256555	0.038845	-0.0152706	0.038845	0.00328379	0.170273	0.451668
Dyspnea	Narcan	1064.5	-0.0173783	0.180301	0.260746	0.0852523	0.233747	-0.140075	0.63872
Parasitemia	Medrol	864.75	0.186841	0.189878	0.369966	0.189878	0.292133	0.316492	0.394405
Brucellosis	Narcan	297.5	0.346629	0.223711	0.326451	0.0948071	0.279813	0.133698	0.624385
Dysuria	Urethrorrhea	903.75	0.281482	0.60783	0.532981	0.60783	0.562118	0.289528	0.652683
Thalassemia	Iron	1199.25	0.0359074	0.39582	0.713882	0.129942	0.604437	0.254329	0.631681
Tuberculosis	Pallor	869.5	0.037779	0.193806	0.290961	0.0796789	0.255255	-0.123313	0.495488
Nitroglycerine	Toprol-XR	972.75	0	0	0	0	0	0	0
Allergy.	Meningism	416.25	0	0	0	0	0	0	0
Hyperoxia	Xenical	564	0.226193	0.0709109	0.117039	0.0709109	0.0944119	0.0323685	0.334037
Constipation	Cardizem	508	0.276902	0.0512442	0.16211	0.213083	0.111106	0.250941	0.525629
Candidiasis	Mycosis	1161.25	0.590028	0.58392	0.695266	0.564315	0.642956	0.590554	0.737631
Zocor	Fish Oil	1119.75	-0.0330869	0.160151	0.190584	0.0173428	0.165942	-0.0137477	0.549041
comatose	Anoxemia	1099.5	0.281975	0.407984	0.468883	0.407984	0.438103	0.264996	0.660175
Angina	Cardialgia	1128.25	-0.10253	0.387418	0.449833	0.387418	0.414476	-0.371047	0.564723
Deafness	Blepharospasm	438.75	0.186767	0.577221	0.645199	0.577221	0.609719	0.220526	0.75519
Vasculitis	Convulsion	438.75	0.268628	0.315501	0.471332	0.28245	0.429358	0.215364	0.522681
Syncope	Xanax	342.25	0.274576	0.422339	0.332789	0.320436	0.368302	0.325279	0.618347
Gonorrhea	Xenical	404.75	0.360893	0.0975555	0.134255	0.268565	0.116245	0.2391	0.26367
Hyperoxia	Xenical	446	0.226193	0.0709109	0.117039	0.0709109	0.0944119	0.0323685	0.334037
Schistosomiasis	Parasitemia	1303.75	0.495465	0.538807	0.532387	0.538807	0.535488	0.493988	0.698932
Lipitor	Zocor	1436	0.857909	0.569981	0.639948	0.748584	0.605629	0.830051	0.761688
Snoring	Welts	221	0.0931566	0.117129	0.131375	0.148072	0.124297	0.0014644	0.411142
Anoxemia	Ataxia	444.75	0.421632	0.128327	0.143277	0.128327	0.134424	0.392104	0.544654
comatose	Cataracts	330.25	0.388131	0.248336	0.406299	0.35018	0.344487	0.201654	0.549621
Wellbutrin	Endep	652.25	-0.15209	0.197609	0.230468	0.0664561	0.214328	-0.128843	0.47479
Anosmia	Constipation	391	0.462227	0.46328	0.590983	0.461434	0.533299	0.463684	0.549068
Headache	Flushing	1002.25	0.270265	0.513958	0.46357	0.333858	0.478716	0.248444	0.696295
Bandemia	Nausea	685.25	-0.0145441	0.220691	0.422758	0.220691	0.341744	0.090394	0.518378
Bleomycin	Antabuse	296.25	0.637087	0.0781392	0.322267	0.0337579	0.267738	0.510302	0.609254
Avitaminoses	Starvation	770.75	-0.125983	0.351166	0.479181	0.351166	0.419945	0.140474	0.598874
Mycosis	Medrol	550	-0.051321	0.16384	0.264995	0.16384	0.221365	0.0702812	0.355018
Polyarthritides	Arthralgia	1188.75	0.581291	0.48138	0.599196	0.259141	0.558483	0.561833	0.7563
Cardiomyopathy	Angina	1287.25	0.468924	0.68587	0.715824	0.519737	0.707057	0.537326	0.833631
Cirrhosis	Zocor	1092.75	0.232008	0.306933	0.306307	0.250515	0.302698	0.226709	0.54232
Hunger	Starvation	1429.5	0.789098	0.427741	0.611778	0.709683	0.548661	0.814177	0.65776
Hypothyroidism	comatose	1197.25	0.204988	0.36828	0.373212	0.246543	0.371162	0.271609	0.64625
Hyperoxia	Anoxemia	1059	0.445212	0.603907	0.603907	0.603907	0.603907	0.207546	0.782104
Ischemias	Isosorbide	1363	0.0897224	0.247265	0.273286	0.247265	0.260448	-0.0490251	0.633446
Anovulation	Torticollis	460.75	0.55415	0.322639	0.361981	0.449556	0.342568	0.282646	0.470637
Tuberculosis	Hemoptysis	1338.5	0.263754	0.507611	0.661389	0.324971	0.600402	0.440625	0.793316
Fibrillation	Angina	1368.25	0.533038	0.743189	0.486633	0.5872	0.567946	0.622762	0.841627
Hypothyroidism	Tiredness	1309.5	0.46431	0.369084	0.355098	0.433023	0.35377	0.505004	0.674481
Syphilis	Dementias	1364	0.406518	0.24385	0.349057	0.360348	0.301076	0.173721	0.570546
Drooling	Chills	465	0.500742	0.680843	0.626798	0.567371	0.650147	0.609097	0.822875
Arthritis	Underexertion	482.75	0.356787	0.158753	0.464729	0.316657	0.3853	0.45776	0.630378
Diabetes	Polyuria	1439.75	0.225556	0.408142	0.534063	0.267159	0.489763	0.290752	0.698852
Hemoptysis	Hematemesis	1269.75	0.491309	0.732151	0.553156	0.732151	0.627769	0.500277	0.725899
Pallor	Albumin	987.5	0.205106	0.212596	0.342403	0.201998	0.29554	0.0714994	0.573293
Syphilis	Gonorrhea	1432.5	0.846917	0.850377	0.719131	0.843978	0.762659	0.86298	0.891296
Cataracts	Scapulalgia	460.75	-0.0967263	0.033287	0.140404	-0.052527	0.0908616	-0.0277417	0.28178
Epilepsy	Ativan	469.25	0.201704	0.332949	0.270623	0.236828	0.286219	0.262022	0.487524
Camelpox	Snoring	252.5	0.409974	0.118874	0.180072	0.257271	0.151897	0.393312	0.41963
Adenitis	Stridor	680.5	0.104122	0.673911	0.591696	0.673911	0.622086	0.215035	0.81532
Heartburn	Pepcid	1395.75	0.593499	-0.0832855	-0.0424992	-0.0832855	-0.0622566	0.520945	0.251428
Pyorrhea	Dysuria	1064	0.281482	0.460978	0.386581	0.460978	0.416524	0.289528	0.669241
Clubbing	Spiriva	1027	-0.289696	0.11763	0.236395	-0.0846023	0.186269	-0.252703	0.559061
Asthma	Urolithiasis	262.75	0.15754	0.377196	0.426603	0.377196	0.410227	0.260033	0.675281
Thromboembolism	Coumadin	1353	0.23269	0.629767	0.73988	0.347827	0.694179	0.38148	0.716257
Fibrillation	Halitosis	293	0.410412	0.123262	0.192215	0.286314	0.160093	0.430598	0.474159
Glomerulosclerosis	Proteinuria	1061	0.350493	0.822849	0.619474	0.465605	0.680227	0.133653	0.904735
Nocturia	Diabetes	1349.75	-0.0589509	0.262307	0.378679	0.262307	0.336517	0.233821	0.636622
Seizures	Calamine	658.5	0.210336	0.233779	0.233866	0.215021	0.228073	0.354522	0.416386
Scapulalgia	Metatarsalgia	833.75	0.148827	0.0591718	0.0767898	0.0591718	0.0680608	0.284684	0.347557
Allopurinol	Colchicine	1406.5	0.753673	0.54154	0.72488	0.677907	0.655099	0.779935	0.650356
Hemochromatosis	Arthralgia	899.25	0.387898	0.256796	0.342261	0.335255	0.308591	0.233129	0.590787
Amantadine	Tamiflu	1274.75	0.688125	0.678266	0.791411	0.683668	0.740109	0.693215	0.823825
Meningitis	Ceftiaxone	1295.5	0.238058	0.68478	0.60849	0.361376	0.63463	0.331138	0.842199
Pneumonia	Cyanosis	1078.75	0.320891	0.510436	0.436826	0.369645	0.464021	0.4678	0.684411
Thromboembolism	Syncope	1226.75	0.356725	0.567576	0.507832	0.417103	0.529992	0.317928	0.720764
Cluttering	Nitroglycerine	311	0.200238	0.0353016	0.111359	0.120732	0.0749279	0.215454	0.476149
Tremor	Sinemet	1224.5	-0.0401091	0.517576	0.356011	0.517576	0.407824	-0.0455923	0.675066
Epilepsy	Anosmia	515.25	0.228894	0.595126	0.604941	0.323433	0.588204	0.303584	0.654599
Lymphadenitis	Camelpox	612	0.68538	0.31777	0.161203	0.486853	0.228815	0.577643	0.564407
Agitation	Synthroid	943.75	0.0200613	0.240394	0.245528	0.240394	0.241257	-0.00368984	0.55071
Anovulation	Emaciation	535.25	0.577361	0.471061	0.471061	0.525939	0.471061	0.42498	0.511304
Erythema	Dilantin	516.25	0.178877	0.182636	0.483367	0.17754	0.379175	-0.0206406	0.206737
Dehydration	Candidiases	570.25	0.343229	0.208329	0.236274	0.208329	0.212023	0.549336	0.541827
Rales	Hyperacusis	409.5	0.303915	0.332086	0.332086	0.314843	0.332086	0.290898	0.519851
Cortisone	Adenosine	409.75	0.159876	0.336162	0.449781	0.195559	0.399013	0.356077	0.619484
Headache	Tylenol	1423.75	0.530486	0.54741	0.381727	0.53398	0.440365	0.513991	0.739405
Arthritis	Metatarsalgia	1254	0.348663	0.553798	0.493336	0.553798	0.507098	0.421613	0.764384
Erythema	Tremor	528	0.297227	0.37939	0.411868	0.315475	0.402476	0.506831	0.630553
Obesity	Snoring	1439.75	0.345579	0.435466	0.604686	0.361726	0.544376	0.399387	0.664904
Dyspnea	Cyanosis	1414.75	0.703778	0.738969	0.68388	0.70723	0.703063	0.696798	0.821529
Allergy.	Torticollis	252.25	0	0	0	0	0	0	0
Uremias	Nausea	974.5	0.405854	0.192257	0.232098	0.342701	0.2207	0.391241	0.592838
Prostatism	Prostatorrhea	1023	-0.0367809	0.15321	0.159153	0.15321	0.156204	0.220587	0.494185
Posseting	Regurgitation	525.75	0.241318	0.152221	-0.015182	0.086195	0.0479497	0.0443988	0.422282
Gastroenteritis	Seizures	785	0.565912	0.419985	0.4916	0.522795	0.466261	0.497572	0.718536
comatose	Hyperglycemia	1313.5	0.2531	0.231463	0.484425	0.246849	0.400432	0.30529	0.639441
Weakness	Emaciation	1341.25	0.232028	0.681181	0.547511	0.383097	0.589952	0.407349	0.728376
Thirsty	Hunger	1315.75	0.289857	0.569371	0.564062	0.375113	0.561633	0.319916	0.715959
Anemia	Iron	1375.5	0.229372	0.521922	0.674128	0.288003	0.628844	0.326909	0.785602
Angina	Heartburn	1139	0.494061	0.401701	0.401329	0.465298	0.393153	0.509362	0.684663
Dyspnea	Spiriva	1146.75	-0.223849	0.204123	0.430681	-0.0597084	0.359164	-0.322376	0.64448
Dyslipidemia	Activase	615.75	0.443228	0.028579	0.149308	0.260232	0.091652	0.178785	0.522812
Hyperinsulinism	Snoring	444	0.371508	0.389097	0.32686	0.378205	0.352611	0.505824	0.61698
Leukopenia	Penicillin	640.25	0.178569	0.333198	0.475031	0.228041	0.417813	0.0385159	0.680672
Meningitis	Meningism	1225.5	1	0.636705	0.644756	0.636705	0.631908	1	0.725902
Weakness	Glucagen	799	-0.066094	0.0957679	0.0716932	-0.0189777	0.0799329	0.0944888	0.49021
Constipation	Calan	662.5	0.218645	0.13955	0.102326	0.171559	0.118854	0.221793	0.388303
Fibrillation	Atenolol	1191.5	0.350765	0.579547	0.576393	0.426853	0.576262	0.247714	0.736554
Dyslipidemia	Hyperlipidemia	1354.25	0.790643	0.917596	0.926249	0.835817	0.920784	0.648156	0.940388
Wheezing	Stridor	1309	0.211983	0.767683	0.76154	0.767683	0.763646	0.186995	0.884476
Waterbrash	Regurgitation	1179	0.114177	0.20515	0.0750205	0.20515	0.121873	0.347055	0.36434
Pallor	Blanching	1248	0.225329	0.689855	0.54846	0.405296	0.610755	0.182199	0.813516
Hemoptysis	Protamine Sulfate	798	0.290336	0.128167	0.155245	0.18775	0.142336	0.301028	0.465944
Rales	Lasix	1379.5	-0.0556316	0.239088	0.239088	0.0550946	0.239088	-0.0391454	0.357256
Anemia	Coumadin	926.5	0.427023	0.34344	0.418145	0.403751	0.387385	0.304645	0.538488
Formication	Paresthesia	641.75	0.271957	0.0523977	-0.0542155	0.18199	-0.0116343	0.237749	0.244343
Actonel	Insulin	1017.5	0.239873	0.177939	0.253678	0.165962	0.218399	0.084484	0.428923
Sinemet	Sinemet	1575	1	1	1	1	1	1	1
Dermatitis	Aloe Vera	1286.25	0.231855	0.404196	0.418309	0.276966	0.407606	0.2436	0.734828
Coccidioses	Medrol	831.25	-0.0100654	0.0182052	0.0186369	0.0182052	0.0181069	0.0765337	0.195176
Blepharospasm	Mittelschmerz	588	-0.0731128	0.123392	0.175917	0.123392	0.150386	0.0114394	0.288983
Tiredness	Hypersomnolence	1363.5	0.562567	0.730037	0.730037	0.730037	0.730037	0.626642	0.734285
Polyuria	Ketonuria	1433.25	0.34752	0.673408	0.614841	0.673408	0.635439	0.465544	0.821606
Toothache	Ataxia	268	0.304096	0.231233	0.375841	0.276874	0.316814	0.317001	0.571243
Mannitol	Tylenol	241.5	0.255192	0.325583	0.386823	0.275112	0.357493	0.448471	0.601325
Otitis	Meningism	848	0.24291	0.503349	0.483616	0.503349	0.486596	0.312792	0.707015
Clonus	Wellbutrin	752	0.0368933	0.0623859	0.192573	0.193404	0.131377	0.140174	0.522136
Ataxia	Ketamine	488.5	0.245404	0.172086	0.444378	0.223578	0.368418	0.199816	0.608004
Penicillin	Motrin	358.25	0.397488	0.156837	0.241749	0.0399715	0.201348	0.399373	0.375077
Fish Oil	Zocor	1276.5	-0.0330869	0.160151	0.190584	0.0173428	0.165942	-0.0137477	0.549041
Nocturia	Ethanol	679.5	-0.119254	0.0451405	0.267848	0.0451405	0.183264	0.113486	0.394929
Mycosis	Prostatism	555.75	0.114957	0.442202	0.443586	0.442202	0.442908	0.373479	0.710797
Dementia	Aloe Vera	215.5	0.176341	0.176846	0.45763	0.17594	0.347338	0.332395	0.533399
Dysentery	Esmolol	257	0.0233278	0.0937283	0.0937283	0.0937283	0.0937283	-0.179118	0.605623
Plague	Vivarin	637	0.00241662	0.109066	0.254972	-0.0408583	0.193765	0.00761005	0.502514
Rabies	Silvadene	555.25	-0.014796	0.200997	0.200997	0.0694452	0.200997	0.0680068	0.521166
Banana Bag	Alcohol	1315.5	0.442573	0.294685	0.200952	0.416927	0.222017	0.476875	0.672688
Influenza	Pneumoniae	1354	0.365166	0.600175	0.613454	0.414914	0.607222	0.431699	0.776038
Rabies	Head-Face-Neck-Syndrome	585	0	0	0	0	0	0	0
Giardiasis	Mannerism	226.75	0.034692	0.122569	0.122569	0.145507	0.122569	0.0451253	0.37052
Psoriasis	Atherosclerosis	321.75	0.517981	0.397976	0.332712	0.487414	0.350366	0.483347	0.645341
Propranolol	Bactroban	500	0.143263	0.27646	0.323045	0.27646	0.300295	0.109747	0.47933
Toothache	Hytrin	518.75	0.437941	0.340349	0.356207	0.386916	0.348326	0.324098	0.599591
Dermatomyositis	Myopathy	1255.25	0.398025	0.714536	0.642101	0.501646	0.667062	0.325753	0.825105
Starvation	Cisplatin	788.25	0.139615	0.196692	0.230607	0.152122	0.219824	0.44713	0.647608
Anovulation	Amenorrhoea	1332	0.572746	0.78813	0.78813	0.672254	0.78813	0.415361	0.866447
Camelpox	Waterbrash	460.75	-0.162934	0.333502	0.333502	0.333502	0.333502	0.266058	0.628477
Agranulocytosis	Anemia	1359.5	0.50591	0.672383	0.541631	0.532751	0.585313	0.590582	0.821902
Torticollis	Spasm	1377.5	0.36176	0.548554	0.567203	0.425128	0.55022	0.508961	0.735483
Tiredness	Calan	603.75	0.116827	0.196591	0.196591	0.149749	0.196591	0.160913	0.410838
Calamine	Bleomycin	593.25	0.316725	0.258067	0.238874	0.293008	0.233447	0.249672	0.545863
Hemochromatosis	Vermox	638.75	0.113142	0.037652	0.240861	0.0881951	0.149986	0.178798	0.592513
Anovulation	Sinemet	619.75	0.210143	0.150643	0.150643	0.150643	0.150643	0.372649	0.413507
Hyperextension	Bacitracin	474.25	0.303063	0.104916	0.107957	0.211584	0.106447	-0.0559566	0.438661
Albuterol	Serevent	1104	0.611591	0.585074	0.585074	0.585869	0.585074	0.528118	0.71564
Arthritis	Amyloidoses	1127.25	0.377534	0.508349	0.436486	0.508349	0.455156	0.434107	0.630239
Cyanosis	Primatine	710.25	0.288147	0.279493	0.389949	0.284563	0.33902	0.289503	0.447325
Pepcid	Zantac	1351	0.592413	0.0839527	0.0839527	0.0839527	0.0839527	0.575562	0.439589
Calan	Echinacea	829.5	0.138898	0.00420937	0.00420937	0.0712763	0.00420937	0.152387	0.163362
Epilepsy	Ischemia	477.5	0.57669	0.289538	0.409321	0.514419	0.377577	0.542415	0.62949
Carsickness	Nausea	1463	0.466726	0.468992	0.283958	0.465679	0.335409	0.534396	0.680411
zoonosis	Plague	1135	0.321194	0.762838	0.746298	0.46335	0.752927	0.335211	0.860013
Meningism	Zovirax	989.5	0.290485	0.493457	0.531988	0.493457	0.51299	0.122063	0.618017
Abortions.spontaneous	Listeriosis	1005.25	0.287717	0.170546	0.170546	0.170546	0.170546	0.371262	0.458813
Epilepsy	Actonel	818.5	0.273755	0.0296107	0.0949973	-0.0056174	0.0681973	0.151029	0.394481
			0.283608	0.489098	0.452486	0.38084	0.477378	0.33784	0.439032

## Sheet: UMNSRS-Relatedness-MOD
Term 1	Term 2	Physician	Original Wikipedia embeddings	Original PubMed embeddings	Original EHR embeddings	Original EHR + Wikipedia embeddings	Original EHR + PubMed embeddings	Projection Wikipedia embeddings	Projection PubMed embeddings
acetylcysteine	tylenol	1109	0.214349	0.199138	0.24438	0.208322	0.222128	0.410945	0.622885
acetylcysteine	adenosine	586.5	0.199144	0.466706	0.470774	0.269188	0.468817	0.417511	0.719721
zovirax	paxil	604.75	0.449291	0.274885	0.281381	0.388346	0.278146	0.428084	0.585107
adenitis	stridor	680.5	0.104122	0.673911	0.591696	0.673911	0.622086	0.215035	0.81532
agranulocytosis	anemia	1359.5	0.50591	0.672383	0.541631	0.532751	0.585313	0.590582	0.821902
agranulocytosis	leukopenia	1238	0.605757	0.690261	0.518419	0.636376	0.576801	0.597343	0.839903
agranulocytosis	myelosuppression	1230.25	0.588918	0.707694	0.766082	0.707694	0.739741	0.387779	0.831177
albumin	heparin	1011	0.628612	0.589333	0.619324	0.620444	0.600387	0.639936	0.798691
albuterol	singulair	1165.5	0.688942	0.240522	0.240522	0.556386	0.240522	0.611285	0.543927
ethanol	alcohol	1514.5	0.509899	0.648448	0.580556	0.530355	0.588625	0.580436	0.827839
alcohol	antabuse	1244	0.156537	0.665693	0.709186	0.532477	0.698856	0.5238	0.803235
allopurinol	colchicine	1406.5	0.753673	0.54154	0.72488	0.677907	0.655099	0.779935	0.650356
xanax	ativan	1034	0.733936	0.411498	0.476024	0.595186	0.444284	0.734932	0.644701
amantadine	tamiflu	1274.75	0.688125	0.678266	0.791411	0.683668	0.740109	0.693215	0.823825
anemia	coumadin	926.5	0.427023	0.34344	0.418145	0.403751	0.387385	0.304645	0.538488
anemia	iron	1375.5	0.229372	0.521922	0.674128	0.288003	0.628844	0.326909	0.785602
anemia	reticulocytosis	1187	0.290303	0.737692	0.520019	0.737692	0.597057	0.433834	0.883104
aneurysm	osteoporosis	275.5	0.276149	0.204978	0.352775	0.258217	0.30696	0.102782	0.567519
angina	diarrhea	553.5	0.586856	0.242621	0.321209	0.51556	0.297777	0.639727	0.655374
angina	dyspnea	1364	0.39664	0.535217	0.421085	0.430851	0.454903	0.446646	0.718744
angina	heartburn	1139	0.494061	0.401701	0.401329	0.465298	0.393153	0.509362	0.684663
angina	toprol	1256	0.282065	0.553337	0.469891	0.358938	0.488051	0.18701	0.68141
angina	activase	494.75	0.359719	0.216376	0.173283	0.307807	0.184546	0.0594371	0.634215
angina	plavix	1294.75	0.327574	0.551058	0.442772	0.391227	0.474136	0.203585	0.654748
anosmia	aphonia	1208.5	-0.109649	0.649452	0.688095	0.649452	0.669167	-0.129663	0.642968
anosmia	constipation	391	0.462227	0.46328	0.590983	0.461434	0.533299	0.463684	0.549068
anosmia	catch	431.25	-0.379952	0.231341	0.256166	-0.232677	0.24399	-0.131666	0.542698
anovulation	amenorrhoea	1332	0.572746	0.78813	0.78813	0.672254	0.78813	0.415361	0.866447
anovulation	sinemet	619.75	0.210143	0.150643	0.150643	0.150643	0.150643	0.372649	0.413507
anovulation	emaciation	535.25	0.577361	0.471061	0.471061	0.525939	0.471061	0.42498	0.511304
anovulation	torticollis	460.75	0.55415	0.322639	0.361981	0.449556	0.342568	0.282646	0.470637
anovulation	mittelschmerz	1006	-0.206795	0.119427	0.142653	0.119427	0.131058	-0.156002	0.257024
anoxia	ataxia	444.75	0.38486	0.207262	0.365043	0.330046	0.296271	0.521527	0.674266
anoxia	seizures	1285	0.242985	0.452362	0.417348	0.305127	0.420282	0.280606	0.72435
appendicitis	cefazolin	879.75	0.0633954	0.177697	0.253564	0.177697	0.222533	0.00861894	0.368433
appendicitis	peritonitis	1263	0.782336	0.700746	0.723937	0.757011	0.71533	0.747676	0.761521
arthralgia	tylenol	1277	0.281404	0.367413	0.321484	0.312746	0.335675	0.397339	0.659578
arthralgia	clubbing	917.5	0.0153434	0.731551	0.676474	0.341163	0.689891	0.305289	0.820725
arthralgia	chyluria	670	0.134855	0.422338	0.444852	0.422338	0.431648	0.149768	0.735352
arthritis	amyloidoses	1127.25	0.377534	0.508349	0.436486	0.508349	0.455156	0.434107	0.630239
arthritis	metatarsalgia	1254	0.348663	0.553798	0.493336	0.553798	0.507098	0.421613	0.764384
arthritis	rheumatism	1340	0.794161	0.780088	0.756606	0.782456	0.762427	0.840072	0.899141
asthenia	cachexia	815.5	0.511061	0.551709	0.650803	0.526876	0.602386	0.511272	0.713711
asthenia	weakness	1273	0.164731	0.684875	0.633805	0.332593	0.642061	0.623588	0.810964
asthma	urolithiasis	262.75	0.15754	0.377196	0.426603	0.377196	0.410227	0.260033	0.675281
ataxia	ethanol	1387.25	0.0193239	0.169529	0.424517	0.0471642	0.339362	0.0864878	0.61642
ataxia	constipation	543.25	0.526458	0.459444	0.495128	0.509941	0.47902	0.492486	0.731404
ataxia	ketamine	488.5	0.245404	0.172086	0.444378	0.223578	0.368418	0.199816	0.608004
atenolol	lasix	895.5	0.386919	0.412938	0.422245	0.396408	0.417617	0.34032	0.681715
atenolol	toprol	1182.25	0.58676	0.577227	0.58638	0.580277	0.581818	0.41081	0.664043
atherosclerosis	angina	1357.75	0.62321	0.566271	0.502259	0.608444	0.519042	0.612969	0.805724
atherosclerosis	heartburn	618.5	0.29371	0.0938997	0.189949	0.233246	0.151861	0.168583	0.539885
atherosclerosis	influenzae	416	0.263161	0.220536	0.32784	0.251698	0.288416	0.198426	0.596657
atherosclerosis	toothache	455	0.285488	-0.046369	0.107016	0.17358	0.0519221	0.183368	0.447903
bleomycin	antabuse	296.25	0.637087	0.0781392	0.322267	0.0337579	0.267738	0.510302	0.609254
blepharospasm	mittelschmerz	588	-0.0731128	0.123392	0.175917	0.123392	0.150386	0.0114394	0.288983
blepharospasm	bedwetting	261	0.305494	0.370921	0.420967	0.370921	0.396496	0.182708	0.641219
bronchitis	loperamide	582	0.067306	0.361679	0.364287	0.361679	0.361001	0.221271	0.618677
bronchitis	pneumonia	1066.5	0.81357	0.783754	0.514983	0.805237	0.616537	0.810693	0.876467
bronchitis	singulair	702.5	0.43464	0.23473	0.120394	0.386713	0.170349	0.182773	0.488114
brucellosis	narcan	297.5	0.346629	0.223711	0.326451	0.0948071	0.279813	0.133698	0.624385
brucellosis	zoonosis	1214	0.515594	0.753262	0.753262	0.595003	0.753262	0.305345	0.807434
candidiasis	medrol	774.75	0.00378954	0.259157	0.326603	0.259157	0.303568	0.16719	0.440299
candidiasis	mycosis	1161.25	0.590028	0.58392	0.695266	0.564315	0.642956	0.590554	0.737631
carsickness	nausea	1463	0.466726	0.468992	0.283958	0.465679	0.335409	0.534396	0.680411
catatonia	lethargy	1107.75	0.434232	0.350005	0.505152	0.39164	0.435262	0.625938	0.520548
catatonia	narcan	753.5	0.448543	0.0384679	0.228097	-0.0679972	0.152631	0.322348	0.465237
cefaclor	cefoxitin	1122.25	0.0989161	0.841514	0.830057	0.841514	0.835322	0.170243	0.915111
cholelithiasis	bronchitis	345	0.244508	0.447775	0.403628	0.447775	0.42143	0.504764	0.641413
catapres	toprol	884.5	0.146809	0.190087	0.174276	0.163273	0.181859	0.317455	0.518232
clonus	spasm	917	0.431018	0.426646	0.333962	0.4229	0.364278	0.558193	0.651071
clonus	wellbutrin	752	0.0368933	0.0623859	0.192573	0.193404	0.131377	0.140174	0.522136
cluttering	nitroglycerine	311	0.200238	0.0353016	0.111359	0.120732	0.0749279	0.215454	0.476149
cluttering	mannerism	669	0.178017	0.493919	0.493919	0.408887	0.493919	0.219633	0.49936
coccidioidomycosis	histoplasmosis	1273	0.71888	0.862407	0.862407	0.771117	0.862407	0.618255	0.889302
codeine	robitussin	1119.75	0.607094	-0.0279468	0.0343937	-0.0279468	0.00433833	0.647494	0.380375
codeine	narcan	1209.75	0.446254	0.149196	0.203223	-0.117964	0.180152	0.526601	0.54903
colchicine	prednisolone	772.25	0.709442	0.655603	0.563789	0.693477	0.582626	0.711602	0.775436
colchicine	probenecid	1307.75	0.536012	0.642317	0.686482	0.569742	0.658735	0.684652	0.768462
colitis	epilepsy	362.75	0.645552	0.293271	0.382677	0.567051	0.358153	0.661829	0.621392
comatose	anoxia	1099.5	0.240834	0.458555	0.541704	0.310259	0.500766	0.313222	0.722062
comatose	hyperglycemia	1313.5	0.2531	0.231463	0.484425	0.246849	0.400432	0.30529	0.639441
comatose	cataracts	330.25	0.388131	0.248336	0.406299	0.35018	0.344487	0.201654	0.549621
constipation	diarrhea	1023.5	0.83505	0.735989	0.613584	0.810794	0.654537	0.919561	0.857469
constipation	calan	662.5	0.218645	0.13955	0.102326	0.171559	0.118854	0.221793	0.388303
convulsion	ethanol	1306.25	0.0704933	0.463634	0.415251	0.161273	0.42871	0.215451	0.702903
convulsion	epilepsy	1386.75	0.378738	0.656182	0.65274	0.454264	0.653684	0.352054	0.819348
convulsion	wellbutrin	831	0.173267	0.167427	0.336276	0.16113	0.267324	0.327094	0.547488
cortisone	adenosine	409.75	0.159876	0.336162	0.449781	0.195559	0.399013	0.356077	0.619484
sandimmune	prednisolone	601.75	0.358502	0.614798	0.521324	0.614798	0.527038	0.123306	0.73677
deafness	blepharospasm	438.75	0.186767	0.577221	0.645199	0.577221	0.609719	0.220526	0.75519
deafness	otitis	1072.5	0.256375	0.390794	0.540425	0.289557	0.49067	0.283874	0.629635
dehydration	dysentery	1299.25	0.705274	0.37938	0.630129	0.635007	0.51565	0.727781	0.611944
dehydration	gastroenteritis	1427.75	0.711635	0.374073	0.77038	0.623971	0.651201	0.697768	0.618182
dehydration	starvation	1163.75	0.723054	0.669549	0.632966	0.712665	0.629185	0.784805	0.800158
dehydration	syncope	1028.75	0.451068	0.293385	0.403394	0.411587	0.365063	0.654121	0.532843
dermatitis	aloe	1286.25	0.361213	0.35441	0.37229	0.35782	0.356073	0.330995	0.681842
dermatitis	allergy	1258.25	0.463808	0.866285	0.465023	0.553175	0.574405	0.52617	0.917051
dermatomyositis	myopathy	1255.25	0.398025	0.714536	0.642101	0.501646	0.667062	0.325753	0.825105
diabetes	codeine	615.75	0.297571	0.08702	0.22873	0.242838	0.172092	0.44178	0.559495
diabetes	hyperglycemia	1279.25	0.564625	0.800128	0.774619	0.611149	0.782495	0.675561	0.862142
diabetes	insulin	1485	0.625016	0.668808	0.706241	0.633011	0.694452	0.653433	0.793425
diabetes	polyuria	1439.75	0.225556	0.408142	0.534063	0.267159	0.489763	0.290752	0.698852
diabetes	prednisolone	1099.5	0.166943	0.275726	0.278044	0.189756	0.275662	0.412923	0.660382
diabetes	psoriasis	787.5	0.561647	0.475736	0.511086	0.542519	0.500191	0.505544	0.649163
diabetes	polydipsia	1459.5	0.149693	0.402234	0.610923	0.212044	0.531804	0.271914	0.596915
diabetes	ketonuria	1394.75	0.209367	0.528763	0.457223	0.528763	0.476714	0.392122	0.731557
diarrhea	colchicine	947.25	0.244595	0.390312	0.68973	0.274017	0.592294	0.361475	0.657407
dizziness	fatigue	1231.25	0.770533	0.678516	0.650807	0.751213	0.639748	0.827472	0.830519
dizziness	vertigo	1398.25	0.503263	0.812891	0.824411	0.580938	0.817888	0.460118	0.876186
dobutamine	oxycontin	522	0.496388	0.121693	0.126945	0.121693	0.124342	0.644587	0.376982
drooling	sinemet	943.5	0.215365	0.319529	0.252582	0.319529	0.284621	0.292151	0.567291
drooling	chills	465	0.500742	0.680843	0.626798	0.567371	0.650147	0.609097	0.822875
dysentery	dizziness	1157	0.471061	0.331661	0.350983	0.43757	0.340467	0.615691	0.588025
dysentery	esmolol	257	0.0233278	0.0937283	0.0937283	0.0937283	0.0937283	-0.179118	0.605623
dyspnea	cyanosis	1414.75	0.703778	0.738969	0.68388	0.70723	0.703063	0.696798	0.821529
dyspnea	medrol	919.5	0.170486	0.150376	0.381829	0.150376	0.306772	0.128135	0.334674
dyspnea	narcan	1064.5	-0.0173783	0.180301	0.260746	0.0852523	0.233747	-0.140075	0.63872
dyspnea	spiriva	1146.75	-0.223849	0.204123	0.430681	-0.0597084	0.359164	-0.322376	0.64448
dyspnea	penicillin	664	0.310592	0.120418	0.361483	0.258376	0.265758	0.333827	0.505494
dysuria	cipro	1061	-0.105362	0.0778756	0.0637799	0.0778756	0.0695181	-0.0290976	0.551284
dysuria	hemoptysis	593.5	0.123414	0.639303	0.487973	0.639303	0.548377	0.263835	0.756629
dysuria	plavix	415	0.0349279	0.0556819	0.273839	0.0556819	0.185075	-0.0271708	0.41451
earache	crowning	253.25	-0.0355041	0.185182	0.185182	0.0611777	0.185182	-0.28859	0.316612
emaciation	carboplatin	708.75	0.344775	0.0493565	0.151431	0.217888	0.111437	0.267609	0.304355
enalapril	lisinopril	1420.5	0.671262	0.943136	0.940048	0.79785	0.94157	0.652159	0.967787
encephalitis	meningism	1247	0.772926	0.529987	0.429042	0.529987	0.466268	0.758925	0.743062
encephalitis	meningitis	1325.75	0.772926	0.726381	0.777148	0.761645	0.759724	0.758925	0.835736
epilepsy	alcohol	856.75	0.364175	0.350743	0.545947	0.360394	0.498304	0.464126	0.673974
epilepsy	anosmia	515.25	0.228894	0.595126	0.604941	0.323433	0.588204	0.303584	0.654599
epilepsy	hepatomegaly	747.75	0.190963	0.342199	0.366455	0.229268	0.354001	0.185797	0.537435
epilepsy	ischemia	477.5	0.57669	0.289538	0.409321	0.514419	0.377577	0.542415	0.62949
epilepsy	ativan	469.25	0.201704	0.332949	0.270623	0.236828	0.286219	0.262022	0.487524
epilepsy	phenobarbital	1135.25	0.325441	0.392913	0.466883	0.340872	0.432044	0.253448	0.695156
epilepsy	actonel	818.5	0.273755	0.0296107	0.0949973	-0.0056174	0.0681973	0.151029	0.394481
erythromycin	allopurinol	666.75	0.642565	0.43969	0.56197	0.571323	0.505307	0.710588	0.716089
erythromycin	lidocaine	688	0.65164	0.433371	0.441195	0.594632	0.437367	0.679155	0.699896
exophthalmos	hepatosplenomegaly	527.25	0.586	0.63924	0.496482	0.610896	0.559181	0.434368	0.697613
exophthalmos	hyperthyroidism	1470.5	0.537535	0.645676	0.605131	0.558368	0.619765	0.432695	0.798383
exophthalmos	synthroid	1261.75	0.140311	0.165499	0.140674	0.165499	0.151582	-0.0808844	0.384543
pepcid	zantac	1351	0.592413	0.0839527	0.0839527	0.0839527	0.0839527	0.575562	0.439589
flatulence	halitosis	873	0.566492	0.602806	0.622919	0.58119	0.612875	0.47966	0.666934
flumazenil	valium	959.5	0.433701	0.605462	0.605462	0.502744	0.605462	0.633545	0.801636
flushing	iron	673.75	0.239378	0.139738	0.359071	0.215725	0.279236	0.179712	0.515732
formication	paresthesia	641.75	0.271957	0.0523977	-0.0542155	0.18199	-0.0116343	0.237749	0.244343
lasix	mannitol	1093.5	0.3425	0.527348	0.551768	0.397477	0.538196	0.41924	0.709624
gastroenteritis	dysentery	1409.75	0.7983	0.791028	0.77977	0.794582	0.777966	0.812199	0.884875
gastroenteritis	insulin	668.25	0.469905	0.0831112	0.205079	0.368346	0.165891	0.605678	0.589043
gastroenteritis	seizures	785	0.565912	0.419985	0.4916	0.522795	0.466261	0.497572	0.718536
gastroenteritis	cromolyn	776	-0.0922317	0.128304	0.288591	0.128304	0.217115	-0.174359	0.519477
giardiasis	mannerism	226.75	0.034692	0.122569	0.122569	0.145507	0.122569	0.0451253	0.37052
giardiasis	avitaminosis	718.25	0.131704	0.298789	0.298789	0.298789	0.298789	-0.0848502	0.555874
glaucoma	fibrillation	528.5	0.548849	0.428689	0.325835	0.513951	0.350542	0.496803	0.603625
glyburide	avandia	1069.25	0.286775	0.345215	0.345215	0.345215	0.345215	0.139991	0.565206
nitroglycerine	toprol	972.75	0.337218	0.384087	0.371516	0.353918	0.377162	0.336906	0.527333
nitroglycerine	morphine	1126	0.497599	0.528974	0.44854	0.499669	0.478307	0.364282	0.605875
goiter	scleroderma	578.5	0.429545	0.456722	0.491648	0.437464	0.476952	0.292155	0.683508
goiter	hypothyroidism	1424	0.705028	0.777703	0.658342	0.721544	0.689593	0.667214	0.869703
goiter	motrin	427.25	0.0502848	0.274705	0.143896	0.166124	0.184669	0.143135	0.614006
gonorrhea	xenical	404.75	0.360893	0.0975555	0.134255	0.268565	0.116245	0.2391	0.26367
haldol	bacitracin	492.75	0.295709	0.11806	0.11806	0.214103	0.11806	0.217376	0.558733
headache	tylenol	1423.75	0.530486	0.54741	0.381727	0.53398	0.440365	0.513991	0.739405
headache	flushing	1002.25	0.270265	0.513958	0.46357	0.333858	0.478716	0.248444	0.696295
heartburn	eructation	560	0.116441	0.732774	0.75023	0.732774	0.741433	0.0498621	0.739507
heartburn	pepcid	1395.75	0.593499	-0.0832855	-0.0424992	-0.0832855	-0.0622566	0.520945	0.251428
heartburn	motrin	1308.25	0.440295	0.350099	0.296246	0.151532	0.322226	0.472951	0.545645
hemiplegia	plavix	651.25	0.0259676	0.0756727	0.395603	0.043507	0.279061	-0.131283	0.395223
hemochromatosis	arthralgia	899.25	0.387898	0.256796	0.342261	0.335255	0.308591	0.233129	0.590787
hemochromatosis	arthritis	857.25	0.352496	0.308677	0.220656	0.332666	0.250232	0.27507	0.575125
hemochromatosis	polyuria	635.5	0.24565	0.327961	0.348554	0.276904	0.339903	0.134492	0.672897
hemoptysis	hematemesis	1269.75	0.491309	0.732151	0.553156	0.732151	0.627769	0.500277	0.725899
hemoptysis	protamine	798	0.271572	0.167301	0.100439	0.167301	0.130731	0.253543	0.388483
hemoptysis	coumadin	987.75	0.442592	0.401494	0.383773	0.416542	0.391291	0.310022	0.553584
haemorrhoids	infertility	282.25	0.4759	0.277279	0.309499	0.277279	0.29243	0.455211	0.375661
heparin	protamine	1344.75	0.275588	0.854038	0.744329	0.854038	0.789698	0.202078	0.883108
hepatitis	tylenol	1378.75	0.411693	0.0750496	0.175467	0.30479	0.126455	0.4675	0.497332
hepatitis	hematemesis	1294.5	0.156549	0.331292	0.485627	0.331292	0.416211	0.338949	0.628414
hepatitis	hepatomegaly	1350	0.221465	0.395613	0.649902	0.273708	0.535446	0.351366	0.632263
hepatomegaly	hepatosplenomegaly	1370.5	0.770003	0.815599	0.791736	0.777051	0.801262	0.7219	0.899357
hernia	sinemet	462.5	-0.0233355	-0.0931765	-0.0120391	-0.0931765	-0.0431994	0.25192	0.253611
hernias	earache	239	0.15317	0.383458	0.396851	0.233011	0.390201	0.179067	0.477695
hernia	goiter	379.75	0.144355	0.339842	0.405171	0.199029	0.38669	0.211022	0.560054
hernias	dementia	570.25	0.25388	0.0227801	0.311	0.186233	0.190362	0.383602	0.498377
herpes	cholestasis	525.75	0.16811	0.221751	0.337707	0.18345	0.295958	0.188225	0.481429
histoplasmosis	prednisolone	789.5	0.389311	0.402243	0.314105	0.388432	0.327875	0.343526	0.693169
hunger	starvation	1429.5	0.789098	0.427741	0.611778	0.709683	0.548661	0.814177	0.65776
hyperinsulinism	diabetes	1152	0.181333	0.683004	0.719274	0.306384	0.692807	0.376129	0.78561
hyperinsulinism	snoring	444	0.371508	0.389097	0.32686	0.378205	0.352611	0.505824	0.61698
hyperthyroidism	seizures	1121	0.379263	0.462672	0.431151	0.400835	0.439847	0.469913	0.659163
hypoproteinemia	hunger	957.25	-0.178701	0.333814	0.589426	0.333814	0.479571	0.19727	0.627427
hypothyroidism	comatose	1033.75	0.204988	0.36828	0.373212	0.246543	0.371162	0.271609	0.64625
hypothyroidism	synthroid	1473	0.346287	0.169641	0.042573	0.169641	0.0916737	0.114988	0.355282
hypothyroidism	tiredness	1309.5	0.46431	0.369084	0.355098	0.433023	0.35377	0.505004	0.674481
hypothyroidism	weakness	1224.75	0.122344	0.434919	0.2874	0.199313	0.333098	0.31674	0.593107
incontinence	lasix	779.75	0.486122	0.249623	0.254655	0.409278	0.248737	0.522566	0.581506
infertility	anovulation	1399.5	0.426781	0.722717	0.674391	0.515001	0.686769	0.412554	0.741721
infertility	blepharospasm	411.5	0.183943	0.226844	0.307493	0.226844	0.272371	0.210582	0.452132
infertility	carboplatin	1134.75	0.285867	0.147447	0.308822	0.237183	0.261838	0.414884	0.406148
influenza	pneumoniae	1354	0.365166	0.600175	0.613454	0.414914	0.607222	0.431699	0.776038
insulin	avandia	990.25	0.386137	0.256011	0.35307	0.356757	0.306961	0.157828	0.542554
isosorbide	toprol	1064.25	0.541763	0.412562	0.427503	0.490935	0.420098	0.366727	0.580522
leucovorin	methotrexate	1111.25	0.266681	0.708381	0.673869	0.708381	0.65867	0.242159	0.760258
leukopenia	bleomycin	1036.5	0.617863	0.557063	0.405422	0.59547	0.441004	0.602551	0.771777
leukopenia	pneumonia	722	0.0846362	0.519638	0.353629	0.203375	0.408703	0.0740755	0.684598
leukopenia	penicillin	640.25	0.178569	0.333198	0.475031	0.228041	0.417813	0.0385159	0.680672
sinemet	sinemet	1575	1	1	1	1	1	1	1
mannitol	tylenol	241.5	0.255192	0.325583	0.386823	0.275112	0.357493	0.448471	0.601325
meningism	zovirax	989.5	0.290485	0.493457	0.531988	0.493457	0.51299	0.122063	0.618017
meningitis	headache	1483.25	0.509967	0.473168	0.51598	0.500324	0.502103	0.625451	0.631709
meningitis	meningism	1225.5	1	0.636705	0.644756	0.636705	0.631908	1	0.725902
metatarsalgia	catapres	774.75	0.0417225	0.191749	0.227153	0.191749	0.210108	0.0844375	0.528013
metatarsalgia	colchicine	742	0.0869964	0.251833	0.391508	0.251833	0.329962	0.0469504	0.452834
metatarsalgia	toothache	787.25	0.152788	0.43176	0.49389	0.43176	0.464116	0.213295	0.633057
methadone	ultram	837.25	0.137727	0.448991	0.457256	0.448991	0.449903	0.278756	0.675367
medrol	prednisolone	1180.25	0.12606	0.493654	0.626983	0.493654	0.589124	0.154203	0.628271
myopathy	trembling	756	0.245446	0.333397	0.293691	0.272376	0.306551	0.226053	0.541417
mycosis	histoplasmosis	1272.5	0.603436	0.707478	0.689511	0.64986	0.698314	0.394417	0.826775
mycoses	meningitis	812.25	0.328895	0.653896	0.638539	0.653896	0.635304	0.513031	0.717374
mycosis	medrol	550	-0.051321	0.16384	0.264995	0.16384	0.221365	0.0702812	0.355018
mycosis	pain	958.5	0.125305	0.261578	0.347868	0.154166	0.304141	0.438022	0.583862
mycosis	lipitor	595.25	0.0298022	0.185717	0.227647	0.0942368	0.20745	0.198286	0.476251
myositis	myopathy	1049.75	0.560557	0.843504	0.697584	0.638359	0.744857	0.612674	0.898331
narcan	duragesic	737	0.54512	0.0448673	0.0613454	-0.0781065	0.0537331	0.476024	0.331132
narcan	morphine	1189.25	0.300692	0.381517	0.330753	-0.000941079	0.348033	0.50729	0.677448
nausea	vomiting	1456.75	0.925887	0.950684	0.844352	0.931177	0.876585	0.947121	0.954937
nausea	zofran	1479.25	0.487171	0.204752	0.284753	0.187759	0.246613	0.324464	0.475781
nocturia	ethanol	679.5	-0.119254	0.0451405	0.267848	0.0451405	0.183264	0.113486	0.394929
nocturia	diabetes	1349.75	-0.0589509	0.262307	0.378679	0.262307	0.336517	0.233821	0.636622
nystagmus	incontinence	616.25	0.467824	0.244988	0.396898	0.402137	0.33582	0.218462	0.483057
obesity	diabetes	1417.25	0.839388	0.761618	0.490044	0.824912	0.561483	0.802981	0.797536
obesity	snoring	1439.75	0.345579	0.435466	0.604686	0.361726	0.544376	0.399387	0.664904
obesity	xenical	978.75	0.4939	0.297394	0.372902	0.429185	0.335014	0.340492	0.492438
prilosec	glucophage	652	0.731196	0.286926	0.300095	0.574823	0.293533	0.725459	0.339927
osteoporosis	thrombus	630.5	0.310941	0.129699	0.36062	0.266507	0.293378	0.159232	0.448136
osteoporosis	actonel	771	0.454084	0.182372	0.152437	0.152723	0.161277	0.364472	0.481244
osteoporosis	cardiomyopathy	326.25	0.431675	0.344552	0.212827	0.412076	0.252691	0.306321	0.580211
otitis	meningism	848	0.24291	0.503349	0.483616	0.503349	0.486596	0.312792	0.707015
pain	morphine	1462.75	0.446433	0.508301	0.143422	0.456314	0.236629	0.575353	0.661109
pallor	albumin	987.5	0.205106	0.212596	0.342403	0.201998	0.29554	0.0714994	0.573293
pallor	aspirin	871.25	0.20625	0.238796	0.414732	0.210842	0.349502	0.214777	0.578393
pallor	iron	1382.75	-0.0607395	0.157204	0.325583	0.00358589	0.265401	0.19801	0.49955
pallor	blanching	1248	0.225329	0.689855	0.54846	0.405296	0.610755	0.182199	0.813516
pallor	weakness	1389.75	0.18251	0.667894	0.577419	0.338143	0.606544	0.514775	0.816671
pancreatitis	diabetes	1063.75	0.555461	0.468945	0.415931	0.53753	0.432507	0.645037	0.674878
pancreatitis	flatulence	333	0.433546	0.513411	0.439855	0.446955	0.462732	0.574006	0.685345
pancreatitis	insulin	1054.75	0.491696	0.331228	0.288969	0.457942	0.300383	0.608618	0.676043
pancreatitis	cataract	345.5	0.338504	0.338145	0.18265	0.33817	0.222186	0.136364	0.489351
paresis	paraparesis	1253.25	0.658974	0.742633	0.728087	0.742633	0.732887	0.710052	0.84651
peritonitis	ataxia	276.5	0.43123	0.168976	0.204296	0.363099	0.194309	0.527918	0.520149
peritonitis	grimaces	804	0.450978	0.0944714	0.0547975	0.311687	0.0672254	0.308268	0.283879
photosensitization	aphonia	441.25	0.179393	-0.0459617	-0.0573165	-0.0459617	-0.051658	0.275863	0.407512
plague	adenitis	753	0.298203	0.504162	0.481469	0.504162	0.491173	0.408394	0.690472
pneumonia	cyanosis	1078.75	0.320891	0.510436	0.436826	0.369645	0.464021	0.4678	0.684411
pneumoniae	dyspnea	1341.5	0.448112	0.16061	0.289515	0.377761	0.243577	0.455783	0.563884
pneumonia	meningitis	773	0.739355	0.843773	0.604203	0.761941	0.687078	0.775014	0.904241
pneumoniae	septicemia	1266.25	0.493769	0.675123	0.784989	0.54115	0.745923	0.507651	0.857179
pneumoniae	weakness	1265.75	0.0888707	0.152179	0.272676	0.104686	0.231167	0.0838208	0.54305
polyuria	insulin	1085.5	0.135141	0.388684	0.472862	0.202663	0.442773	0.311947	0.671286
polyuria	chyluria	964.75	-0.0292302	0.238916	0.231363	0.238916	0.233497	0.0497799	0.628585
polyuria	ketonuria	1433.25	0.34752	0.673408	0.614841	0.673408	0.635439	0.465544	0.821606
proteinuria	diabetes	1439.5	0.325371	0.666162	0.522236	0.403301	0.564791	0.519136	0.813746
proteinuria	rogaine	319.25	0.189431	-0.0258752	0.0306306	0.046181	0.00855438	0.0638773	0.53166
psoriasis	arthritis	1168.75	0.769266	0.739117	0.657094	0.760885	0.681958	0.726841	0.830812
psoriasis	atherosclerosis	321.75	0.517981	0.397976	0.332712	0.487414	0.350366	0.483347	0.645341
psoriasis	meningism	470	0.52947	0.327874	0.474567	0.327874	0.407803	0.487479	0.681303
rabies	acne	406.25	0.338198	0.203121	0.214537	0.301966	0.207824	0.308369	0.370053
rales	cyanosis	839	0.069532	0.69817	0.627382	0.311784	0.652961	0.0399018	0.800788
rales	lasix	1379.5	-0.0556316	0.239088	0.239088	0.0550946	0.239088	-0.0391454	0.357256
rales	hyperacusis	409.5	0.303915	0.332086	0.332086	0.314843	0.332086	0.290898	0.519851
hyperacusis	aphonia	846.75	0.0844073	0.397657	0.441749	0.397657	0.419775	-0.100857	0.589232
hyperacusis	bleomycin	845.5	0.599539	0.17708	0.172898	0.434671	0.165845	0.353264	0.532776
rheumatism	colchicine	825.5	0.408552	0.199893	0.41659	0.345582	0.340159	0.364841	0.415053
rheumatism	prednisolone	720.5	0.407826	0.409496	0.397231	0.408116	0.394531	0.558554	0.68895
rheumatism	sleeplessness	379	0.543954	0.223846	0.303924	0.42244	0.266863	0.490089	0.402391
rheumatism	sluggishness	833.5	0.191653	-0.0626458	0.061619	0.100223	0.00771941	0.192103	0.282535
rhonchi	rales	1350.25	0.389384	0.700597	0.696874	0.700597	0.698738	0.479579	0.771297
schistosomiasis	parasitemia	1303.75	0.495465	0.538807	0.532387	0.538807	0.535488	0.493988	0.698932
sciatica	motrin	1054.25	0.375461	0.107327	0.173886	0.108404	0.144324	0.449789	0.469282
sciatica	fosamax	446.5	0.42853	0.377029	0.389978	0.408899	0.378199	0.216083	0.537564
sciatica	actonel	473.5	0.286297	0.0818087	0.141203	0.123871	0.115059	0.165921	0.269397
seasickness	ethanol	897	-0.000174707	0.122439	0.250758	0.0315265	0.193612	0.0281124	0.406221
seasickness	carsickness	1233	0.289269	0.636424	0.539644	0.363552	0.559244	0.55532	0.68576
seasickness	clubbing	299.5	0.162393	0.415087	0.430208	0.283566	0.422686	0.254296	0.479654
seizures	wellbutrin	816.75	0.225737	0.193839	0.291698	0.135165	0.249592	0.34643	0.583365
seizures	calamine	658.5	0.210336	0.233779	0.233866	0.215021	0.228073	0.354522	0.416386
seizures	aloe	392.5	-0.0368226	0.253799	0.264051	0.046048	0.253678	0.116466	0.572053
snoring	loperamide	699.75	0.0479544	0.259355	0.251552	0.259355	0.253552	0.126778	0.501866
snoring	stridor	610	0.126008	0.747121	0.690344	0.747121	0.712034	0.193865	0.848673
snoring	welts	221	0.0931566	0.117129	0.131375	0.148072	0.124297	0.0014644	0.411142
spasm	lasix	325.75	0.323028	0.196631	0.0384826	0.278777	0.0993593	0.175047	0.455607
spasm	sciatica	1068.25	0.579875	0.553684	0.570567	0.56887	0.565218	0.583471	0.733703
starvation	anorexia	1427.75	0.379093	0.338711	0.443768	0.369085	0.411906	0.464287	0.621425
starvation	cisplatin	788.25	0.139615	0.196692	0.230607	0.152122	0.219824	0.44713	0.647608
starvation	mittelschmerz	439.5	0.0101366	0.16184	0.182194	0.16184	0.171157	0.0186653	0.429108
stridor	snoring	676.25	0.126008	0.747121	0.690344	0.747121	0.712034	0.193865	0.848673
syncope	xanax	342.25	0.274576	0.422339	0.332789	0.320436	0.368302	0.325279	0.618347
syncope	weakness	1291.5	0.0704431	0.539465	0.475143	0.20114	0.496035	0.319758	0.698439
syphilis	gonorrhea	1432.5	0.846917	0.850377	0.719131	0.843978	0.762659	0.86298	0.891296
syphilis	penicillin	1310	0.462921	0.450862	0.561897	0.458535	0.515505	0.462311	0.709564
syphilis	dementias	1364	0.406518	0.24385	0.349057	0.360348	0.301076	0.173721	0.570546
thalassemia	hemoglobinopathy	1218	0.452248	0.850493	0.618327	0.850493	0.717242	0.402603	0.843516
thalassemia	tremor	678.5	0.0712481	0.151656	0.366121	0.0912617	0.292398	0.211735	0.515861
thalassemia	iron	1199.25	0.0359074	0.39582	0.713882	0.129942	0.604437	0.254329	0.631681
thrombocytopenia	heartburn	509.25	0.383226	0.218201	0.408371	0.331651	0.326356	0.528518	0.528398
thrombocytopenia	sciatica	443.5	0.493022	0.35753	0.406301	0.444131	0.388543	0.552814	0.503977
thromboembolism	dermatitis	519.25	0.408384	0.1556	0.403576	0.343243	0.3212	0.486393	0.481697
thromboembolism	dyspnea	1325.5	0.444103	0.329934	0.423277	0.413259	0.389749	0.296542	0.566223
thromboembolism	hemoptysis	778.25	0.51952	0.494642	0.455096	0.496411	0.470263	0.477615	0.674649
thromboembolism	heparin	1380.25	0.173099	0.614708	0.647165	0.280987	0.634362	0.288773	0.771876
thromboembolism	syncope	1226.75	0.356725	0.567576	0.507832	0.417103	0.529992	0.317928	0.720764
thromboembolism	coumadin	1353	0.23269	0.629767	0.73988	0.347827	0.694179	0.38148	0.716257
thromboembolism	fibrillation	1148.5	0.298133	0.61814	0.6431	0.388575	0.632677	0.235177	0.723947
synthroid	lidocaine	365.25	0.264789	0.0220246	0.0324697	0.0220246	0.027314	0.329918	0.43301
toothache	ataxia	268	0.304096	0.231233	0.375841	0.276874	0.316814	0.317001	0.571243
torticollis	erythromycin	657.25	0.410309	0.253494	0.350014	0.35885	0.302917	0.480296	0.501293
torticollis	spasm	1377.5	0.36176	0.548554	0.567203	0.425128	0.55022	0.508961	0.735483
tremor	sinemet	1150.25	-0.0401091	0.517576	0.356011	0.517576	0.407824	-0.0455923	0.675066
tremor	sinemet	1224.5	-0.0401091	0.517576	0.356011	0.517576	0.407824	-0.0455923	0.675066
tuberculosis	hemoptysis	1338.5	0.263754	0.507611	0.661389	0.324971	0.600402	0.440625	0.793316
tuberculosis	pallor	869.5	0.037779	0.193806	0.290961	0.0796789	0.255255	-0.123313	0.495488
tuberculosis	clubbing	865.75	-0.0858141	0.316136	0.293011	0.0414696	0.290626	-0.100008	0.580681
erythema	dilantin	516.25	0.178877	0.182636	0.483367	0.17754	0.379175	-0.0206406	0.206737
erythema	tremor	528	0.297227	0.37939	0.411868	0.315475	0.402476	0.506831	0.630553
uremia	aspirin	300	0.319314	0.371395	0.319818	0.328649	0.334811	0.46486	0.699257
uremia	emaciation	517	0.462236	0.367687	0.353217	0.422726	0.349604	0.237171	0.606746
uremia	motrin	482	0.180841	0.179921	0.144058	0.148819	0.153815	0.197405	0.562433
uremia	nausea	974.5	0.405854	0.192257	0.232098	0.342701	0.2207	0.391241	0.592838
uremia	pyorrhea	856.25	0.340075	-0.00306717	0.0809288	-0.00306717	0.0473739	0.304975	0.407476
uremia	hypersomnolence	806	0.189235	0.331233	0.254988	0.331233	0.277043	0.249945	0.593922
vasculitis	convulsion	438.75	0.268628	0.315501	0.471332	0.28245	0.429358	0.215364	0.522681
vasculitis	hemiplegia	656.25	0.502711	0.449576	0.228486	0.485707	0.289061	0.589425	0.623834
calan	echinacea	829.5	0.138898	0.00420937	0.00420937	0.0712763	0.00420937	0.152387	0.163362
virilization	drooling	663.75	0.176053	0.219377	0.169031	0.197015	0.193139	0.0889442	0.463262
coumadin	aspirin	1352	0.572041	0.574865	0.519173	0.569207	0.534824	0.555715	0.750644
coumadin	aloe	277.25	0.276618	0.26428	0.262843	0.272825	0.262928	0.268514	0.586793
wheezing	stridor	1309	0.211983	0.767683	0.76154	0.767683	0.763646	0.186995	0.884476
pertussis	leprosy	827.75	0.374248	0.364053	0.390577	0.371777	0.377547	0.488665	0.665496
zoonosis	babesiosis	1270.25	0.572985	0.818697	0.818697	0.674565	0.818697	0.3702	0.892942
zoonosis	plague	1135	0.321194	0.762838	0.746298	0.46335	0.752927	0.335211	0.860013
iron	iron	1550.5	1	1	1	1	1	1	1
lisinopril	altace	753.75	0.0132351	0.397544	0.397544	0.397544	0.397544	0.149484	0.677587
plavix	coumadin	1322	0.698144	0.536867	0.553799	0.641786	0.546494	0.616071	0.653165
plavix	lipitor	1329.75	0.744727	0.170939	0.489799	0.535125	0.345223	0.678068	0.519604
zoloft	prozac	1350.5	0.894541	0.330329	0.330288	0.178302	0.330306	0.885482	0.55434
xenical	glucophage	864.5	0.434091	0.605534	0.631365	0.496018	0.619094	0.416715	0.653425
carboplatin	cisplatin	1303	0.910475	0.909752	0.802978	0.906233	0.824757	0.884864	0.947247
chills	snoring	650.75	0.586109	0.45436	0.464524	0.537502	0.460185	0.554969	0.631428
polydipsia	polyuria	1399.75	0.804533	0.865433	0.803343	0.828415	0.827228	0.822685	0.90534
agitation	morphine	1115	0.199188	0.41325	0.648989	0.251241	0.563473	0.385024	0.703805
agitation	synthroid	943.75	0.0200613	0.240394	0.245528	0.240394	0.241257	-0.00368984	0.55071
photopsia	headache	1168.5	0.0194605	0.662687	0.590706	0.662687	0.608441	0.140818	0.784897
photophobia	meningism	1319.25	0.244612	0.702956	0.704402	0.702956	0.703677	0.38149	0.767017
cromolyn	prednisolone	997.75	0.0176245	0.650563	0.527457	0.650563	0.542499	-0.0118786	0.782429
dextran	amphetamine	597.5	0.312744	0.352432	0.272869	0.323264	0.292764	0.54744	0.695536
cataracts	diabetes	1043	0.617294	0.524982	0.592746	0.596083	0.564401	0.431122	0.692435
cataracts	epilepsy	361	0.65156	0.46405	0.514571	0.607813	0.491319	0.477223	0.658527
cataracts	insulin	463.75	0.41394	0.250869	0.396934	0.377498	0.34299	0.173996	0.486253
cataracts	glucophage	573.75	0.324743	0.0830711	0.193169	0.252841	0.144685	0.0289977	0.31952
cataracts	narcan	249	0.014298	0.107538	0.306133	0.0794219	0.230733	-0.179738	0.461727
cataracts	pancreatitis	473.5	0.481118	0.322949	0.245929	0.444294	0.27254	0.241033	0.554381
cataracts	wheezing	499.25	0.446873	0.256061	0.272869	0.389044	0.265786	0.447703	0.609839
esmolol	amiodarone	695.75	0.115062	0.724691	0.658304	0.724691	0.67721	-0.0220479	0.789998
clubbing	constipation	511.5	0.149502	0.445035	0.579396	0.247202	0.516799	0.236292	0.57168
clubbing	dyspnea	1070	0.136874	0.782798	0.585485	0.359977	0.659042	0.283775	0.863767
clubbing	spiriva	1027	-0.289696	0.11763	0.236395	-0.0846023	0.186269	-0.252703	0.559061
clubbing	garlic	246.25	0.0521919	0.0969244	0.106442	0.0622241	0.101711	0.159567	0.503024
opisthotonus	seizures	1058.5	-0.0621795	0.626985	0.60342	0.626985	0.59745	0.0938533	0.713464
mittelschmerz	aphonia	448.5	-0.0241829	0.427447	0.442654	0.427447	0.435087	0.00703874	0.596669
mittelschmerz	toothache	292.25	0.126069	0.178193	0.227883	0.178193	0.203891	0.0915798	0.352696
mittelschmerz	actonel	448.25	0.011779	0.353694	0.351669	0.353694	0.35268	-0.00798976	0.520289
ketonuria	insulin	1243.5	0.353024	0.546797	0.439127	0.546797	0.463602	0.484696	0.704205
ketonuria	starvation	1363.25	0.058303	0.421958	0.600332	0.421958	0.518859	0.327145	0.710117
ketonuria	chyluria	704.75	0.221175	0.242409	0.308253	0.242409	0.276199	0.162704	0.609932
glomerulosclerosis	proteinuria	1061	0.350493	0.822849	0.619474	0.465605	0.680227	0.133653	0.904735
reticulocytosis	hematemesis	487	0.342922	0.422686	0.413975	0.422686	0.416406	0.274616	0.666244
reticulocytosis	coumadin	329.5	0.455484	0.202828	0.390925	0.202828	0.302481	0.263266	0.450229
penicillin	motrin	358.25	0.397488	0.156837	0.241749	0.0399715	0.201348	0.399373	0.375077
hyperextension	bacitracin	474.25	0.303063	0.104916	0.107957	0.211584	0.106447	-0.0559566	0.438661
hyperextension	hunger	489.5	0.128784	0.194801	0.368864	0.147251	0.293537	0.438667	0.443368
fishmouth	polyuria	527.25	-0.0423129	0.378241	0.179614	0.0482912	0.201323	0.0995329	0.711746
fibrillation	angina	1248	0.533038	0.743189	0.486633	0.5872	0.567946	0.622762	0.841627
fibrillation	atenolol	1191.5	0.350765	0.579547	0.576393	0.426853	0.576262	0.247714	0.736554
fibrillation	halitosis	293	0.410412	0.123262	0.192215	0.286314	0.160093	0.430598	0.474159
fibrillation	synthroid	929.75	0.0986344	-0.0606183	0.16697	-0.0606183	0.0626269	-0.200009	0.330643
fibrillation	thrombus	1285.75	0.384946	0.554363	0.401006	0.431366	0.447975	0.175433	0.599762
thirsty	lasix	1171.75	0.0764842	0.222822	0.244819	0.135615	0.233969	0.211902	0.492025
thirsty	hunger	1249	0.289857	0.569371	0.564062	0.375113	0.561633	0.319916	0.715959
hyperemesis	nausea	1368.75	0.274166	0.555371	0.517976	0.347396	0.528929	0.352811	0.632209
hyperemesis	vomiting	1475.5	0.274663	0.629405	0.578379	0.371413	0.595887	0.399174	0.697065
hyperemesis	zofran	1456.5	0.571342	0.105733	0.117657	0.12149	0.110984	0.517336	0.33809
grimaces	hemiballismus	1044.25	0.00967006	0.470291	0.470291	0.470291	0.470291	0.0139332	0.533093
dyslipidemia	angina	1301.25	0.452036	0.565156	0.495188	0.47722	0.511239	0.301876	0.817111
dyslipidemia	atherosclerosis	1303.25	0.496193	0.735376	0.567519	0.570123	0.612008	0.149352	0.829666
dyslipidemia	cholestyramine	1261.5	0.421171	0.45415	0.42863	0.45415	0.440321	0.227951	0.690867
dyslipidemia	hyperlipidemia	1354.25	0.790643	0.917596	0.926249	0.835817	0.920784	0.648156	0.940388
dyslipidemia	activase	615.75	0.443228	0.028579	0.149308	0.260232	0.091652	0.178785	0.522812
dyslipidemia	iron	371.5	-0.171649	0.267803	0.420185	-0.0269015	0.359079	0.0766909	0.575172
dyslipidemia	lipitor	1425.5	0.269748	0.422093	0.518153	0.329815	0.473383	0.338474	0.612697
hyperoxia	anoxia	1059	0.466943	0.683422	0.683422	0.683422	0.683422	0.480188	0.821368
hyperoxia	xenical	564	0.226193	0.0709109	0.117039	0.0709109	0.0944119	0.0323685	0.334037
parasitemia	malaria	1277	0.667977	0.706778	0.706778	0.706778	0.706778	0.543262	0.836288
parasitemia	medrol	864.75	0.186841	0.189878	0.369966	0.189878	0.292133	0.316492	0.394405
actonel	insulin	1017.5	0.239873	0.177939	0.253678	0.165962	0.218399	0.084484	0.428923
actonel	fosamax	850.25	0.724755	0.236913	0.236913	0.208965	0.236913	0.714952	0.535868
levaquin	avelox	1110.75	0.17213	0.0214474	0.232546	0.0861063	0.127018	0.125848	0.55625
lipitor	lovastatin	1329.75	0.637121	0.37168	0.452882	0.546274	0.413135	0.705812	0.633107
lipitor	zocor	1436	0.857909	0.569981	0.639948	0.748584	0.605629	0.830051	0.761688
calamine	bleomycin	593.25	0.316725	0.258067	0.238874	0.293008	0.233447	0.249672	0.545863
avitaminosis	starvation	770.75	-0.156905	0.351166	0.479181	0.351166	0.419945	-0.154242	0.598874
thrombophilias	hemoptysis	717.75	0.501483	0.1082	0.174371	0.1082	0.143497	0.359959	0.424402
thrombophilias	thromboembolism	1139	0.441856	0.643261	0.651996	0.643261	0.642929	0.355559	0.682703
thrombophilias	coumadin	765.75	0.422351	0.310867	0.43512	0.310867	0.376303	0.336039	0.46873
neuropathy	diabetes	1471.75	0.407434	0.558355	0.50224	0.435778	0.517032	0.57902	0.797346
neuropathy	insulin	1126.75	0.416094	0.278532	0.404471	0.388597	0.372293	0.450553	0.612251
neuropathy	syphilis	1225.75	0.208898	0.307505	0.218956	0.229932	0.243936	0.365171	0.662342
urolithiasis	amyloidosis	565.75	0.365076	0.50032	0.318318	0.50032	0.377651	0.354637	0.71032
dementias	psoriasis	582.25	0.357929	0.365	0.370754	0.35832	0.361193	0.174463	0.565372
dementia	aloe	215.5	0.214471	0.0724602	0.17187	0.174753	0.128785	0.343418	0.48404
pyorrhea	zovirax	603.75	0.325036	0.336184	0.323741	0.336184	0.329793	0.158644	0.587765
pyorrhea	dysuria	1064	0.281482	0.460978	0.386581	0.460978	0.416524	0.289528	0.669241
pyorrhea	nephritis	884.75	0.256555	0.038845	-0.0152706	0.038845	0.00328379	0.170273	0.451668
pyorrhea	snoring	305.75	0.367646	0.467366	0.465819	0.467366	0.463802	0.52332	0.638255
tiredness	calan	603.75	0.116827	0.196591	0.196591	0.149749	0.196591	0.160913	0.410838
tiredness	hypersomnolence	1363.5	0.562567	0.730037	0.730037	0.730037	0.730037	0.626642	0.734285
hemophilia	hemoptysis	931.25	0.409121	0.302219	0.502266	0.35742	0.424813	0.36919	0.576117
acne	ataxia	343.5	0.303142	0.236201	0.249057	0.285973	0.244006	0.224961	0.492058
bandemia	meningism	1002.75	0.0308603	0.56647	0.592765	0.56647	0.579714	0.234173	0.6893
bandemia	nausea	685.25	-0.0145441	0.220691	0.422758	0.220691	0.341744	0.090394	0.518378
hypersomnolence	snoring	1252.25	0.54994	0.795988	0.750612	0.795988	0.766373	0.627141	0.853804
myelosuppression	chloramphenicol	1280	0.37355	0.291316	0.33013	0.291316	0.311278	0.407329	0.625919
hemicrania	tylenol	544.5	0.377902	0.449903	0.449903	0.449903	0.449903	0.412661	0.664335
hemicrania	nitroglycerine	664.5	0.236729	0.361541	0.42904	0.361541	0.39639	0.283288	0.585837
hemicrania	headache	1210.5	0.0206795	0.839215	0.592353	0.839215	0.679292	0.0868974	0.91065
cardiomyopathy	tylenol	417.25	0.206307	-0.104013	-0.0555185	0.118798	-0.07299	0.221385	0.404385
cardiomyopathy	angina	1287.25	0.468924	0.68587	0.715824	0.519737	0.707057	0.537326	0.833631
cardiomyopathy	rogaine	358.25	0.111681	0.0809077	0.0732861	-0.00545401	0.074624	-0.0786636	0.5398
cardiomyopathy	rales	1048.25	0.357962	0.513814	0.408084	0.398977	0.439916	0.34822	0.68121
cardiomyopathies	syncope	794.75	0.366033	0.506991	0.509122	0.506991	0.50369	0.510881	0.657027
sleeplessness	dextran	475	0.0934534	0.0708444	0.0708444	0.0839453	0.0708444	-0.0268806	0.406664
sluggishness	fatigue	1389	0.44109	0.405285	0.284689	0.418867	0.304502	0.476382	0.545588
blanching	pallor	1173.5	0.225329	0.689855	0.54846	0.405296	0.610755	0.182199	0.813516
aloe	vicodin	399.75	-0.104312	0.277246	0.277246	-0.00118143	0.277246	0.135619	0.451958
overeating	sandimmune	654.5	0.138858	-0.0862338	-0.0862338	-0.0862338	-0.0862338	0.118493	0.233393
overeating	seizures	488.5	0.435621	0.230199	0.250688	0.366487	0.236781	0.527389	0.456276
overeating	malnutrition	1070.25	0.495795	0.489832	0.419843	0.479017	0.433096	0.466358	0.653811
cirrhosis	anemia	1187	0.641872	0.617838	0.477042	0.636154	0.523125	0.570608	0.765875
cirrhosis	hematemesis	1040	0.242969	0.518491	0.535575	0.518491	0.527702	0.306276	0.734901
cirrhosis	hernia	664	0.262242	0.33179	0.415099	0.278977	0.387905	0.271231	0.539397
cirrhosis	zocor	1092.75	0.232008	0.306933	0.306307	0.250515	0.302698	0.226709	0.54232
cirrhosis	lipitor	1142.75	0.180768	0.19572	0.41456	0.183226	0.322274	0.20244	0.502216
weakness	emaciation	1341.25	0.232028	0.681181	0.547511	0.383097	0.589952	0.407349	0.728376
weakness	zocor	726.25	0.130661	0.153124	0.188706	0.136723	0.17114	0.0837486	0.429125
allergy	bacitracin	829.5	0.12838	0.334534	0.484097	0.187473	0.415232	0.143616	0.537625
allergy	heartburn	279.5	0.592257	0.452726	0.386255	0.549654	0.400799	0.541684	0.737083
allergy	heparin	1084.25	0.518452	0.170974	0.523873	0.443983	0.403477	0.542623	0.392983
allergy	meningism	416.25	0.632848	0.256676	0.235698	0.256676	0.236293	0.582787	0.660336
allergy	torticollis	252.25	0.143852	0.314881	0.256878	0.189576	0.270899	0.142649	0.690176
regurgitation	heartburn	1298.25	0.494895	0.468381	0.39553	0.486026	0.414364	0.499626	0.738158
			0.298521	0.509408	0.501966	0.401458	0.51836	0.367795	0.490272

## Sheet: UMNSRS-Similarity
Term 1	Term 2	Physician	Original Wikipedia embeddings	Original PubMed embeddings	Original EHR embeddings	Original EHR + Wikipedia embeddings	Original EHR + PubMed embeddings	Projection Wikipedia embeddings	Projection PubMed embeddings
Glaucoma	Fibrillation	279	0.548849	0.428689	0.325835	0.513951	0.350542	0.496803	0.603625
Carbatrol	Dilantin	370.5	0.376276	0.247326	0.357769	0.247326	0.306812	0.353653	0.445989
Cardiomyopathy	Tylenol	241	0.206307	-0.104013	-0.0555185	0.118798	-0.07299	0.221385	0.404385
Herpes	Hyperthyroidism	142.5	0.467521	0.298845	0.335952	0.423374	0.322675	0.344307	0.593505
Seasickness	Nausea	870.75	0.516634	0.411086	0.292762	0.463126	0.331062	0.589388	0.496219
Coccidioidomycosis	Histoplasmosis	981.25	0.71888	0.862407	0.862407	0.771117	0.862407	0.618255	0.889302
Angina	Plavix	673.75	0.327574	0.551058	0.442772	0.391227	0.474136	0.203585	0.654748
Zofran	Ipecac Syrup	294.25	0.132381	0.00140687	-0.0133105	-0.0455999	-0.00587029	0.256138	0.462141
Seizures	Insulin	332.75	0.411173	0.214482	0.286301	0.365359	0.266736	0.40818	0.635699
Septicemia	Dyspnea	434.5	0.479984	0.413848	0.338496	0.460071	0.363364	0.504515	0.616266
Nystagmus	Incontinence	365.75	0.467824	0.244988	0.396898	0.402137	0.33582	0.218462	0.483057
Seasickness	Ethanol	465	-0.000174707	0.122439	0.250758	0.0315265	0.193612	0.0281124	0.406221
Earache	Hyperacusis	760.25	0.432128	0.533002	0.533002	0.469785	0.533002	0.373599	0.720009
Plague	Cholestyramine	255.25	0.194237	0.121762	0.17855	0.121762	0.151508	0.182728	0.504212
Zovirax	Famvir	1052	0.760398	0.142895	0.437895	0.00340082	0.304673	0.757519	0.466153
Nausea	Vomiting	1039.25	0.925887	0.950684	0.844352	0.931177	0.876585	0.947121	0.954937
Ketonuria	Chyluria	334.5	0.221175	0.242409	0.308253	0.242409	0.276199	0.162704	0.609932
Convulsion	Ethanol	835.25	0.0704933	0.463634	0.415251	0.161273	0.42871	0.215451	0.702903
Parasitemia	Malaria	1239.25	0.667977	0.706778	0.706778	0.706778	0.706778	0.543262	0.836288
Proteinuria	Diabetes	1047	0.325371	0.666162	0.522236	0.403301	0.564791	0.519136	0.813746
Gastroenteritis	Cromolyn	391	-0.0922317	0.128304	0.288591	0.128304	0.217115	-0.174359	0.519477
Hypoproteinemia	Hunger	519.75	-0.178701	0.333814	0.589426	0.333814	0.479571	0.19727	0.627427
Spiriva	Serevent	1118.5	0.0305337	0.188292	0.472461	0.116205	0.353335	0.0296591	0.574697
Ketonuria	Folic Acid	383	0.126614	0.462813	0.571355	0.462813	0.512352	0.372344	0.735031
Insulin	Glucagen	448.75	0.701568	0.841846	0.675247	0.730319	0.716127	0.748177	0.928169
Cataracts	Wheezing	217.25	0.446873	0.256061	0.272869	0.389044	0.265786	0.447703	0.609839
Methadone	Ultram	663.5	0.137727	0.448991	0.457256	0.448991	0.449903	0.278756	0.675367
Diabetes	Psoriasis	412	0.561647	0.475736	0.511086	0.542519	0.500191	0.505544	0.649163
Blanching	Pallor	1180.75	0.225329	0.689855	0.54846	0.405296	0.610755	0.182199	0.813516
Thirsty	Lasix	935.25	0.0764842	0.222822	0.244819	0.135615	0.233969	0.211902	0.492025
Photosensitization	Aphonia	284.25	0.179393	-0.0459617	-0.0573165	-0.0459617	-0.051658	0.275863	0.407512
Polyuria	Chyluria	189.5	-0.0292302	0.238916	0.231363	0.238916	0.233497	0.0497799	0.628585
Psoriasis	Meningism	222.25	0.52947	0.327874	0.474567	0.327874	0.407803	0.487479	0.681303
Virilism	Drooling	543	0.397903	0.397997	0.366703	0.397997	0.381509	0.270066	0.616576
Comatose	Hepatitis	565	0.205392	0.0902865	0.411196	0.171373	0.276491	0.22115	0.514247
Sleeplessness	Agitation	882.5	0.44902	0.571862	0.676454	0.486509	0.625685	0.450499	0.683609
Neuropathy	Glucophage	487.75	0.529381	0.233864	0.190656	0.444751	0.200998	0.405094	0.61947
Psoriasis	Arthritis	1148.75	0.769266	0.739117	0.657094	0.760885	0.681958	0.726841	0.830812
Tuberculosis	Clubbing	631.25	-0.0858141	0.316136	0.293011	0.0414696	0.290626	-0.100008	0.580681
Obesity	Diabetes	1142.25	0.839388	0.761618	0.490044	0.824912	0.561483	0.802981	0.797536
Thromboembolism	Hemoptysis	852	0.51952	0.494642	0.455096	0.496411	0.470263	0.477615	0.674649
Pneumoniae	Ceftiaxone	867.25	0.176915	0.707562	0.699324	0.330654	0.702129	0.261314	0.811855
Cardura	Hytrin	716.25	0.608495	0.32171	0.32171	0.453747	0.32171	0.510949	0.628423
Cataracts	Glucophage	272.75	0.324743	0.0830711	0.193169	0.252841	0.144685	0.0289977	0.31952
Cirrhosis	Banana Bag	523	-0.00457384	0.0510731	0.122266	0.00690903	0.0948435	0.104986	0.69192
Seizures	Carbatrol	798	0.0713451	0.341685	0.295148	0.341685	0.305441	0.291291	0.641209
Cataracts	Insulin	391	0.41394	0.250869	0.396934	0.377498	0.34299	0.173996	0.486253
Anemia	Reticulocytosis	897	0.290303	0.737692	0.520019	0.737692	0.597057	0.433834	0.883104
Convulsion	Carbatrol	844	0.00213727	0.297235	0.35426	0.297235	0.323557	0.194611	0.594567
Osteoporosis	Prednisolone	755	0.205676	0.322367	0.27594	0.233911	0.28604	0.238429	0.691553
Seizures	Dilantin	1001.75	0.268513	0.479999	0.605048	0.334192	0.559676	0.324526	0.651636
Garlic	Fish Oil	933.75	0.540845	0.690794	0.354001	0.56601	0.405867	0.7352	0.840682
Dyslipidemia	Fish Oil	921.5	-0.316893	0.172399	0.213114	-0.165064	0.188268	-0.00658234	0.592734
Fibrillation	Angina	725.5	0.533038	0.743189	0.486633	0.5872	0.567946	0.622762	0.841627
Cefoxitin	Ceftiaxone	1154.5	0.10694	0.892596	0.864067	0.892596	0.874446	0.22008	0.951007
Deafness	Ataxia	582.75	0.611689	0.794236	0.59296	0.658748	0.653411	0.751631	0.885913
Penicillin	Cefazolin	1078.75	-0.0344815	0.760371	0.792195	0.760371	0.777968	0.0818618	0.871395
Diabetes	Insulin	1155.25	0.625016	0.668808	0.706241	0.633011	0.694452	0.653433	0.793425
Hemochromatosis	Anosmia	382	0.199547	0.329912	0.440034	0.243147	0.390046	0.0576574	0.6281
Ischemias	Mittelschmerz	398	-0.050857	0.0980442	0.104149	0.0980442	0.101101	-0.0759587	0.231785
Pallor	Aspirin	406.75	0.20625	0.238796	0.414732	0.210842	0.349502	0.214777	0.578393
Earache	Crowning	367.75	-0.0355041	0.185182	0.185182	0.0611777	0.185182	-0.28859	0.316612
Herpes	Cholestasis	475.25	0.16811	0.221751	0.337707	0.18345	0.295958	0.188225	0.481429
Dyslipidemia	Cholestyramine	889.5	0.421171	0.45415	0.42863	0.45415	0.440321	0.227951	0.690867
Rabies	Acne	256.25	0.338198	0.203121	0.214537	0.301966	0.207824	0.308369	0.370053
Plague	Adenitis	816.25	0.298203	0.504162	0.481469	0.504162	0.491173	0.408394	0.690472
Chyluria	Menouria	239	0.313519	0.258615	0.289478	0.258615	0.274477	0.268305	0.458951
Alcohol	Antabuse	743	0.156537	0.665693	0.709186	0.532477	0.698856	0.5238	0.803235
Codeine	Narcan	578.5	0.446254	0.149196	0.203223	-0.117964	0.180152	0.526601	0.54903
Coumadin	Aspirin	1019.75	0.572041	0.574865	0.519173	0.569207	0.534824	0.555715	0.750644
Vancocin	Glucotrol	829.25	0.300807	0.153754	0.153754	0.153754	0.153754	0.230058	0.34024
Coccidioses	Meningitis	791.25	-0.00614769	0.312742	0.295915	0.312742	0.298365	0.196054	0.50594
Pallor	Coumadin	638.25	0.433515	0.203099	0.276524	0.352733	0.24536	0.29469	0.474385
Aneurysm	Osteoporosis	231.25	0.276149	0.204978	0.352775	0.258217	0.30696	0.102782	0.567519
Ischemias	Toprol-XR	823.75	0	0	0	0	0	0	0
Flatulence	Glucagen	727.5	0.197548	0.223718	0.224184	0.205755	0.223964	0.277052	0.554737
Cefazolin	Keflex	1323	0.0202798	0.1404	0.259496	0.1404	0.21368	0.0238922	0.359394
Osteoporosis	Thrombus	240.75	0.310941	0.129699	0.36062	0.266507	0.293378	0.159232	0.448136
Encephalitis	Meningitis	1037.75	0.772926	0.726381	0.777148	0.761645	0.759724	0.758925	0.835736
Hemophilia	Thromboembolism	450	0.323898	0.604335	0.653357	0.401254	0.635462	0.300737	0.805013
Arthritis	Arthralgia	1091	0.388625	0.657166	0.622874	0.446978	0.633325	0.488319	0.790013
Urethrorrhea	Tremor	342.5	-0.0128176	0.0948639	0.185813	0.0948639	0.146942	0.22717	0.495102
Anovulation	Carboplatin	662.75	0.491677	0.233948	0.328991	0.371867	0.281904	0.389678	0.469432
Albumin	Heparin	377.5	0.628612	0.589333	0.619324	0.620444	0.600387	0.639936	0.798691
Polyuria	Insulin	766.75	0.135141	0.388684	0.472862	0.202663	0.442773	0.311947	0.671286
Snoring	Stridor	492.75	0.126008	0.747121	0.690344	0.747121	0.712034	0.193865	0.848673
Psoriasis	Coreg	194.75	0.464776	0.152514	-0.00356543	0.34798	0.057587	0.215994	0.357642
Haemorrhoids	Infertility	191.25	0.4759	0.277279	0.309499	0.277279	0.29243	0.455211	0.375661
Epilepsy	Phenobarbital	940.75	0.325441	0.392913	0.466883	0.340872	0.432044	0.253448	0.695156
Epilepsy	Alcohol	566.75	0.364175	0.350743	0.545947	0.360394	0.498304	0.464126	0.673974
Psoriasis	Spasm	221.25	0.326771	0.326169	0.429039	0.325086	0.397648	0.155383	0.677411
Snoring	Loperamide	242	0.0479544	0.259355	0.251552	0.259355	0.253552	0.126778	0.501866
Arteriosclerosis	Cholestyramine	510.25	0.30438	0.292651	0.263077	0.292651	0.277011	-0.0569028	0.600482
Myelosuppression	Snoring	358	0.318335	0.142178	0.202461	0.142178	0.17789	0.293999	0.407723
Pneumoniae	Septicemia	959.25	0.493769	0.675123	0.784989	0.54115	0.745923	0.507651	0.857179
Hernias	Dementia	237.75	0.25388	0.0227801	0.311	0.186233	0.190362	0.383602	0.498377
Hematemesis	Vomiting	1012.25	0.364853	0.697973	0.608866	0.697973	0.64064	0.401624	0.776415
Arthralgia	Pain	1206.25	0.143	0.651573	0.634809	0.266404	0.630979	0.508297	0.797785
Synthroid	Lidocaine	270.25	0.264789	0.0220246	0.0324697	0.0220246	0.027314	0.329918	0.43301
Pneumoniae	Dyspnea	833.75	0.448112	0.16061	0.289515	0.377761	0.243577	0.455783	0.563884
Bandemia	Meningism	776.75	0.0308603	0.56647	0.592765	0.56647	0.579714	0.234173	0.6893
Glaucoma	Fibrillation	276	0.548849	0.428689	0.325835	0.513951	0.350542	0.496803	0.603625
Seasickness	Carsickness	893.25	0.289269	0.636424	0.539644	0.363552	0.559244	0.55532	0.68576
Arthralgia	Clubbing	317.5	0.0153434	0.731551	0.676474	0.341163	0.689891	0.305289	0.820725
Hemophilia	Glucotrol	169	0.307056	0.128521	0.410532	0.128521	0.288498	0.364463	0.374051
Dysuria	Plavix	212.5	0.0349279	0.0556819	0.273839	0.0556819	0.185075	-0.0271708	0.41451
Underexertion	Virilism	294.5	-0.214073	0.229324	0.368025	0.229324	0.30563	0.169373	0.582562
Aneurysm	Silvadene	340.5	-0.280051	0.254742	0.414183	-0.0608529	0.343553	-0.179864	0.58988
Colchicine	Prednisolone	851.25	0.709442	0.655603	0.563789	0.693477	0.582626	0.711602	0.775436
Hernia	Sinemet	418	-0.0233355	-0.0931765	-0.0120391	-0.0931765	-0.0431994	0.25192	0.253611
Overnutrition	Seizures	396.5	0.297696	0.243049	0.267646	0.243049	0.251771	0.390533	0.651936
Cataracts	Pancreatitis	307.5	0.481118	0.322949	0.245929	0.444294	0.27254	0.241033	0.554381
Ethanol	Alcohol	1265.5	0.509899	0.648448	0.580556	0.530355	0.588625	0.580436	0.827839
Hyperthyroidism	Seizures	792.25	0.379263	0.462672	0.431151	0.400835	0.439847	0.469913	0.659163
Esmolol	Amiodarone	1058.75	0.115062	0.724691	0.658304	0.724691	0.67721	-0.0220479	0.789998
Infertility	Carboplatin	853.5	0.285867	0.147447	0.308822	0.237183	0.261838	0.414884	0.406148
Arthralgia	Neuralgia	763.5	0.564683	0.522645	0.55478	0.544551	0.544139	0.487251	0.654286
Anoxemia	Propofol	477.75	0.158042	0.506783	0.49879	0.506783	0.502718	0.229279	0.682109
Dizziness	Atenolol	617.75	0.219625	0.261006	0.339822	0.225354	0.303673	0.286677	0.662883
Pancreatitis	Insulin	749.5	0.491696	0.331228	0.288969	0.457942	0.300383	0.608618	0.676043
Gastroenteritis	Insulin	351.75	0.469905	0.0831112	0.205079	0.368346	0.165891	0.605678	0.589043
Leukopenia	Cefaclor	343	0.232928	0.317968	0.380159	0.317968	0.348414	0.28896	0.650046
Histoplasmosis	Prednisolone	290	0.389311	0.402243	0.314105	0.388432	0.327875	0.343526	0.693169
Neuropathy	Constipation	477.25	0.509943	0.497984	0.447016	0.506517	0.457127	0.550358	0.75963
Clubbing	Dyspnea	930.75	0.136874	0.782798	0.585485	0.359977	0.659042	0.283775	0.863767
Hemiplegia	Plavix	704.5	0.0259676	0.0756727	0.395603	0.043507	0.279061	-0.131283	0.395223
Mycosis	Lipitor	300.5	0.0298022	0.185717	0.227647	0.0942368	0.20745	0.198286	0.476251
Rheumatism	Colchicine	775.25	0.408552	0.199893	0.41659	0.345582	0.340159	0.364841	0.415053
Dyspnea	Penicillin	384	0.310592	0.120418	0.361483	0.258376	0.265758	0.333827	0.505494
Cirrhosis	Hematemesis	1040.25	0.242969	0.518491	0.535575	0.518491	0.527702	0.306276	0.734901
Hemicrania	Headache	748.75	0.0206795	0.839215	0.592353	0.839215	0.679292	0.0868974	0.91065
Loperamide	Dulcolax	767	0.348163	0.306335	0.306335	0.306335	0.306335	0.0279698	0.560071
Sluggishness	Fatigue	1186.5	0.44109	0.405285	0.284689	0.418867	0.304502	0.476382	0.545588
Cardiomyopathies	Syncope	869.5	0.366033	0.506991	0.509122	0.506991	0.50369	0.510881	0.657027
Anoxemia	Seizures	748	0.304938	0.197482	0.253798	0.197482	0.226293	0.388	0.485229
Seasickness	Ethanol	646	-0.000174707	0.122439	0.250758	0.0315265	0.193612	0.0281124	0.406221
Dyslipidemia	Iron	239	-0.171649	0.267803	0.420185	-0.0269015	0.359079	0.0766909	0.575172
Thalassemia	Tremor	231.5	0.0712481	0.151656	0.366121	0.0912617	0.292398	0.211735	0.515861
Convulsion	Wellbutrin	869.25	0.173267	0.167427	0.336276	0.16113	0.267324	0.327094	0.547488
Angina	Levophed	398.75	0.499414	0.236512	0.138686	0.140589	0.170415	0.239072	0.536851
Myositis	Medrol	792.75	-0.0309495	0.151028	0.248314	0.151028	0.218235	0.0430988	0.346991
Anovulation	Mittelschmerz	558.25	-0.206795	0.119427	0.142653	0.119427	0.131058	-0.156002	0.257024
Earache	Amoxil	855.25	0.17405	0.239162	0.352315	0.137883	0.300047	0.0843982	0.631539
Ischemias	Aloe Vera	253.5	0.253976	0.210329	0.288885	0.210329	0.251529	0.196586	0.481474
Bronchitis	Singulair	737.25	0.43464	0.23473	0.120394	0.386713	0.170349	0.182773	0.488114
Lipitor	Lovastatin	1174.75	0.637121	0.37168	0.452882	0.546274	0.413135	0.705812	0.633107
Pneumoniae	Weakness	633.75	0.0888707	0.152179	0.272676	0.104686	0.231167	0.0838208	0.54305
Spasm	Lasix	415.75	0.323028	0.196631	0.0384826	0.278777	0.0993593	0.175047	0.455607
Torticollis	Erythromycin	343	0.410309	0.253494	0.350014	0.35885	0.302917	0.480296	0.501293
Dermatitis	Allergy.	1188	0	0	0	0	0	0	0
Silvadene	Ketamine	293.75	-0.174831	0.104121	0.248685	-0.051442	0.188874	-0.00167216	0.47807
Arteriosclerosis	Ischemias	751.75	0.692228	0.465834	0.44252	0.465834	0.453302	0.61662	0.613342
Hemochromatosis	Polyuria	309.5	0.24565	0.327961	0.348554	0.276904	0.339903	0.134492	0.672897
Metatarsalgia	Toothache	573.25	0.152788	0.43176	0.49389	0.43176	0.464116	0.213295	0.633057
Dehydration	Starvation	977	0.723054	0.669549	0.632966	0.712665	0.629185	0.784805	0.800158
Colitis	Epilepsy	163	0.645552	0.293271	0.382677	0.567051	0.358153	0.661829	0.621392
Diabetes	Polydipsia	1031.5	0.149693	0.402234	0.610923	0.212044	0.531804	0.271914	0.596915
Ketonuria	Starvation	1225.25	0.058303	0.421958	0.600332	0.421958	0.518859	0.327145	0.710117
Seizures	Valproic Acid	911	0.364593	0.522642	0.487074	0.398815	0.497232	0.468621	0.816287
Gonorrhea	Plavix	173	0.402893	0.0121374	0.212693	0.267917	0.119313	0.366237	0.461834
Banana Bag	Vitamin B1	893	0.034706	0.371357	0.300008	0.0924677	0.313531	0.151379	0.805947
Hypothyroidism	Weakness	904.75	0.122344	0.434919	0.2874	0.199313	0.333098	0.31674	0.593107
Thalassemia	Hemoglobinopathy	1307	0.452248	0.850493	0.618327	0.850493	0.717242	0.402603	0.843516
Reticulocytosis	Aspirin	670.75	0.20288	0.255537	0.273385	0.255537	0.260961	0.266166	0.602975
Mycosis	Carboplatin	340.5	0.445273	0.268644	0.223214	0.364893	0.226529	0.474231	0.497907
Mycoses	Meningitis	975.5	0.328895	0.653896	0.638539	0.653896	0.635304	0.513031	0.717374
Pallor	Iron	901.75	-0.0607395	0.157204	0.325583	0.00358589	0.265401	0.19801	0.49955
Maculopapule	Macule	1090	0.379774	0.706601	0.735357	0.706601	0.721526	0.254059	0.840355
Heartburn	Motrin	644	0.440295	0.350099	0.296246	0.151532	0.322226	0.472951	0.545645
Aloe Vera	Vicodin	187.5	-0.163175	0.175022	0.171305	-0.0713579	0.172732	0.000610723	0.420254
Codeine	Robitussin	830.75	0.607094	-0.0279468	0.0343937	-0.0279468	0.00433833	0.647494	0.380375
Acetylcysteine	Adenosine	256.25	0.199144	0.466706	0.470774	0.269188	0.468817	0.417511	0.719721
Cromolyn	Prednisolone	856	0.0176245	0.650563	0.527457	0.650563	0.542499	-0.0118786	0.782429
Spasm	Opisthotonus	665.75	0.246351	0.36956	0.398863	0.36956	0.379375	0.189651	0.523477
Diarrhea	Cefaclor	508.75	-0.0886409	0.525751	0.448426	0.525751	0.471083	-0.0511258	0.749174
Ceftazidime	Ceftiaxone	1086.5	-0.115795	0.942347	0.883304	0.942347	0.906697	-0.219512	0.968167
Pain	Morphine	996.75	0.446433	0.508301	0.143422	0.456314	0.236629	0.575353	0.661109
Narcan	Duragesic	484.25	0.54512	0.0448673	0.0613454	-0.0781065	0.0537331	0.476024	0.331132
Vasculitis	Hemiplegia	363.5	0.502711	0.449576	0.228486	0.485707	0.289061	0.589425	0.623834
Colchicine	Probenecid	1098.75	0.536012	0.642317	0.686482	0.569742	0.658735	0.684652	0.768462
Cozaar	Diovan	1243.5	0.828703	0.576557	0.600032	0.735141	0.588598	0.822616	0.708113
Cirrhosis	Anemia	727.5	0.641872	0.617838	0.477042	0.636154	0.523125	0.570608	0.765875
Cefepime	Bacitracin	648.25	0.364304	0.718659	0.66314	0.718659	0.689005	0.402342	0.843373
Smallpox	Vaccinia	721.5	0.478434	0.451423	0.465877	0.469725	0.458705	0.562331	0.621964
Starvation	Mittelschmerz	145.5	0.0101366	0.16184	0.182194	0.16184	0.171157	0.0186653	0.429108
Photosensitization	Dermatitis	957.75	0.318307	0.354262	0.310602	0.354262	0.319034	0.450198	0.589009
Dexamethasone	Actonel	472	0.455364	0.119048	0.210414	0.191462	0.170733	0.430881	0.476246
Hepatitis	Tylenol	880.25	0.411693	0.0750496	0.175467	0.30479	0.126455	0.4675	0.497332
Ischemias	Drooling	468.75	0.0383874	0.109472	0.10666	0.109472	0.10794	-0.110995	0.374264
Hernias	Earache	179.75	0.15317	0.383458	0.396851	0.233011	0.390201	0.179067	0.477695
Goiter	Scleroderma	394	0.429545	0.456722	0.491648	0.437464	0.476952	0.292155	0.683508
Ataxia	Ethanol	840.25	0.0193239	0.169529	0.424517	0.0471642	0.339362	0.0864878	0.61642
zoonosis	Babesiosis	1136.75	0.572985	0.818697	0.818697	0.674565	0.818697	0.3702	0.892942
Rhonchi	Rales	1075.5	0.389384	0.700597	0.696874	0.700597	0.698738	0.479579	0.771297
Tiredness	Atenolol	537	0.211057	0.21099	0.246379	0.210028	0.228871	0.274057	0.647091
Atherosclerosis	Angina	936	0.62321	0.566271	0.502259	0.608444	0.519042	0.612969	0.805724
Hepatitis	Hematemesis	778	0.156549	0.331292	0.485627	0.331292	0.416211	0.338949	0.628414
Narcan	Morphine	571.5	0.300692	0.381517	0.330753	-0.000941079	0.348033	0.50729	0.677448
Diarrhea	Colchicine	794.5	0.244595	0.390312	0.68973	0.274017	0.592294	0.361475	0.657407
Myositis	Myopathy	1103	0.560557	0.843504	0.697584	0.638359	0.744857	0.612674	0.898331
Bronchitis	Loperamide	242.75	0.067306	0.361679	0.364287	0.361679	0.361001	0.221271	0.618677
Dysuria	Cipro	615.5	-0.105362	0.0778756	0.0637799	0.0778756	0.0695181	-0.0290976	0.551284
Levaquin	Avelox	1120.25	0.17213	0.0214474	0.232546	0.0861063	0.127018	0.125848	0.55625
Hyperacusis	Bleomycin	607.5	0.599539	0.17708	0.172898	0.434671	0.165845	0.353264	0.532776
Chloramphenicol	Ceftiaxone	652.75	0.589863	0.76415	0.764896	0.649138	0.760986	0.611333	0.85212
Cefaclor	Cefoxitin	1174.5	0.0989161	0.841514	0.830057	0.841514	0.835322	0.170243	0.915111
Erythromycin	Lidocaine	430	0.65164	0.433371	0.441195	0.594632	0.437367	0.679155	0.699896
Hypothyroidism	Infertility	598	0.537216	0.571248	0.43091	0.545125	0.47661	0.586277	0.658658
Protonix	Tums	971.75	0.493688	0.0181459	0.0181459	0.0181459	0.0181459	0.44816	0.398354
Catatonia	Lethargy	890	0.434232	0.350005	0.505152	0.39164	0.435262	0.625938	0.520548
Schistosomiasis	Cardura	201.75	0.392905	0.0243676	0.0357868	0.242645	0.0301597	0.330993	0.569277
Polydipsia	Polyuria	1135.5	0.804533	0.865433	0.803343	0.828415	0.827228	0.822685	0.90534
Cirrhosis	Lipitor	390.5	0.180768	0.19572	0.41456	0.183226	0.322274	0.20244	0.502216
Stridor	Snoring	646.5	0.126008	0.747121	0.690344	0.747121	0.712034	0.193865	0.848673
Atenolol	Lasix	708.25	0.386919	0.412938	0.422245	0.396408	0.417617	0.34032	0.681715
Prostatism	Cipro	744.5	0.126053	0.0977872	0.106629	0.0977872	0.102248	0.254913	0.477265
Dehydration	Dysentery	925.75	0.705274	0.37938	0.630129	0.635007	0.51565	0.727781	0.611944
Enalapril	Lisinopril	1280	0.671262	0.943136	0.940048	0.79785	0.94157	0.652159	0.967787
Hyperemesis	Carboplatin	765.25	0.520287	0.200656	0.364711	0.397589	0.316775	0.427995	0.439947
Reticulocytosis	Hematemesis	427	0.342922	0.422686	0.413975	0.422686	0.416406	0.274616	0.666244
Uremias	Hypersomnolence	657.5	0.189235	0.331233	0.254988	0.331233	0.277043	0.249945	0.593922
Myopathy	Trembling	555.25	0.245446	0.333397	0.293691	0.272376	0.306551	0.226053	0.541417
Infertility	Fibrillation	346	0.584036	0.272634	0.249059	0.501652	0.257476	0.368311	0.357851
Ketonuria	Insulin	891.5	0.353024	0.546797	0.439127	0.546797	0.463602	0.484696	0.704205
Blastomycoses	Seizures	579.75	0.153697	0.280669	0.385443	0.280669	0.336408	0.296702	0.545242
Candidiasis	Prostatorrhea	383.5	0.35817	0.0741205	0.11206	0.0741205	0.0948283	0.461557	0.384674
Heparin	Protamine Sulfate	691	0.474137	0.840058	0.737056	0.626785	0.77946	0.44825	0.860269
Cardiomyopathy	Rales	705.75	0.357962	0.513814	0.408084	0.398977	0.439916	0.34822	0.68121
Mycosis	Pain	355.25	0.125305	0.261578	0.347868	0.154166	0.304141	0.438022	0.583862
Proteinuria	Rogaine	285.25	0.189431	-0.0258752	0.0306306	0.046181	0.00855438	0.0638773	0.53166
Angina	Dyspnea	642.25	0.39664	0.535217	0.421085	0.430851	0.454903	0.446646	0.718744
Bacteremia	Amauroses	445	0.151664	0.340215	0.447173	0.219814	0.402179	-0.0100798	0.531035
Dyslipidemia	Lipitor	1029.5	0.269748	0.422093	0.518153	0.329815	0.473383	0.338474	0.612697
Uremias	Emaciation	499.5	0.462236	0.367687	0.353217	0.422726	0.349604	0.237171	0.606746
Osteoporosis	Cardiomyopathy	295.25	0.431675	0.344552	0.212827	0.412076	0.252691	0.306321	0.580211
Hyperemesis	Nausea	1240.25	0.274166	0.555371	0.517976	0.347396	0.528929	0.352811	0.632209
Parasitemia	Cardialgia	331	-0.0244801	0.287364	0.287364	0.287364	0.287364	-0.0810575	0.476174
Neuropathy	Insulin	754.75	0.416094	0.278532	0.404471	0.388597	0.372293	0.450553	0.612251
Seasickness	Clubbing	306.25	0.162393	0.415087	0.430208	0.283566	0.422686	0.254296	0.479654
Iron	Iron	1395	1	1	1	1	1	1	1
Cardialgia	Loperamide	279.5	0.178843	0.208553	0.208553	0.208553	0.208553	-0.040838	0.518255
Rheumatism	Tylenol	923.5	0.417451	0.267767	0.263043	0.369668	0.262755	0.490839	0.620403
Brucellosis	zoonosis	1195.75	0.515594	0.753262	0.753262	0.595003	0.753262	0.305345	0.807434
Atenolol	Toprol-XR	1279.25	0	0	0	0	0	0	0
Emaciation	Cachexia	1290.25	0.513768	0.559044	0.516235	0.531506	0.52967	0.248073	0.697159
Aphonia	Mittelschmerz	214.25	-0.0241829	0.427447	0.442654	0.427447	0.435087	0.00703874	0.596669
Starvation	Anorexia	1176.75	0.379093	0.338711	0.443768	0.369085	0.411906	0.464287	0.621425
Blepharospasm	Coumadin	207.75	0.10078	0.322936	0.380868	0.322936	0.354395	-0.03332	0.641818
Ampicillin	Amoxil	1238	0.211249	0.645074	0.681441	0.1858	0.665372	0.257098	0.75532
Angina	Diarrhea	270.75	0.586856	0.242621	0.321209	0.51556	0.297777	0.639727	0.655374
Lasix	Mannitol	658.5	0.3425	0.527348	0.551768	0.397477	0.538196	0.41924	0.709624
Uremias	Pyorrhea	551	0.340075	-0.00306717	0.0809288	-0.00306717	0.0473739	0.304975	0.407476
Incontinence	Lasix	739.5	0.486122	0.249623	0.254655	0.409278	0.248737	0.522566	0.581506
Thromboembolism	Heparin	969.75	0.173099	0.614708	0.647165	0.280987	0.634362	0.288773	0.771876
Exophthalmos	Prostatism	243.5	-0.161161	0.44231	0.38673	0.44231	0.410953	0.118261	0.573183
Uremias	Aspirin	256	0.319314	0.371395	0.319818	0.328649	0.334811	0.46486	0.699257
Sinemet	Gifulvin	240.25	-0.0922756	0.428025	0.365536	0.428025	0.385949	-0.0879042	0.601725
Allergy.	Bacitracin	203	0	0	0	0	0	0	0
Hernia	Goiter	354.75	0.144355	0.339842	0.405171	0.199029	0.38669	0.211022	0.560054
Dehydration	Syncope	897.75	0.451068	0.293385	0.403394	0.411587	0.365063	0.654121	0.532843
Fish-mouthing	Polyuria	303.25	0	0	0	0	0	0	0
Arthritis	Rheumatism	1153.25	0.794161	0.780088	0.756606	0.782456	0.762427	0.840072	0.899141
Infertility	Anovulation	1192.75	0.426781	0.722717	0.674391	0.515001	0.686769	0.412554	0.741721
Bronchitis	Serevent	939.25	0.330147	0.341975	0.292417	0.318343	0.312665	0.25681	0.600593
Mycosis	Histoplasmosis	1282.5	0.603436	0.707478	0.689511	0.64986	0.698314	0.394417	0.826775
Cataracts	Diabetes	652.75	0.617294	0.524982	0.592746	0.596083	0.564401	0.431122	0.692435
Overnutrition	Malnutrition	160.75	0.480126	0.743363	0.546522	0.743363	0.602385	0.635454	0.82929
Convulsion	Epilepsy	1302.75	0.378738	0.656182	0.65274	0.454264	0.653684	0.352054	0.819348
Cyanosis	Folic Acid	365.5	0.178526	0.149706	0.292887	0.165623	0.246898	0.229378	0.562018
Infertility	Blepharospasm	225.25	0.183943	0.226844	0.307493	0.226844	0.272371	0.210582	0.452132
Neuropathy	Diabetes	1032	0.407434	0.558355	0.50224	0.435778	0.517032	0.57902	0.797346
Erythromycin	Allopurinol	345.5	0.642565	0.43969	0.56197	0.571323	0.505307	0.710588	0.716089
Heartburn	Protonix	981.5	0.652658	0.0966958	0.10441	0.0966958	0.100623	0.638335	0.47671
Pallor	Weakness	1109.5	0.18251	0.667894	0.577419	0.338143	0.606544	0.514775	0.816671
Hyperextension	Lopid	258.75	0.281202	-0.00297721	0.0123823	-0.00297721	0.00483187	0.363577	0.185828
Weakness	Paresis	1158.25	0.175774	0.837074	0.757565	0.365297	0.781669	0.432625	0.872603
Hypothyroidism	Synthroid	984.75	0.346287	0.169641	0.042573	0.169641	0.0916737	0.114988	0.355282
Grimaces	Hemiballismus	634	0.00967006	0.470291	0.470291	0.470291	0.470291	0.0139332	0.533093
Exophthalmos	Synthroid	928.5	0.140311	0.165499	0.140674	0.165499	0.151582	-0.0808844	0.384543
Infertility	Anovulation	1276.5	0.426781	0.722717	0.674391	0.515001	0.686769	0.412554	0.741721
Dizziness	Vertigo	1287	0.503263	0.812891	0.824411	0.580938	0.817888	0.460118	0.876186
Dyslipidemia	Angina	806	0.452036	0.565156	0.495188	0.47722	0.511239	0.301876	0.817111
Giardiasis	Avitaminoses	422	0.175066	0.298789	0.298789	0.298789	0.298789	0.275175	0.555874
Seizures	Aloe Vera	167.75	-0.0656749	0.322964	0.477734	0.0453087	0.416738	0.020052	0.627181
Zoloft	Prozac	1138.75	0.894541	0.330329	0.330288	0.178302	0.330306	0.885482	0.55434
Peritonitis	Ataxia	281.75	0.43123	0.168976	0.204296	0.363099	0.194309	0.527918	0.520149
Actonel	Fosamax	1276.5	0.724755	0.236913	0.236913	0.208965	0.236913	0.714952	0.535868
Arthralgia	Chyluria	201	0.134855	0.422338	0.444852	0.422338	0.431648	0.149768	0.735352
Clubbing	Constipation	167.75	0.149502	0.445035	0.579396	0.247202	0.516799	0.236292	0.57168
Plavix	Lipitor	895.5	0.744727	0.170939	0.489799	0.535125	0.345223	0.678068	0.519604
Primatine	Levophed	394.5	0.207884	0.0664063	0.117452	0.105558	0.0935488	0.062985	0.308426
Constipation	Diarrhea	161	0.83505	0.735989	0.613584	0.810794	0.654537	0.919561	0.857469
Arthritis	Cirrhosis	618.5	0.49719	0.341165	0.416532	0.465007	0.391877	0.378246	0.605853
Meningitis	Tuberculosis	871.25	0.70191	0.671378	0.550509	0.695261	0.581844	0.672184	0.807613
Dizziness	Ethanol	893.25	-0.04077	0.167941	0.457511	-0.00445849	0.347189	-0.00815931	0.537156
Cataracts	Narcan	263.5	0.014298	0.107538	0.306133	0.0794219	0.230733	-0.179738	0.461727
Agitation	Morphine	527.5	0.199188	0.41325	0.648989	0.251241	0.563473	0.385024	0.703805
Anosmia	Aphonia	845	-0.109649	0.649452	0.688095	0.649452	0.669167	-0.129663	0.642968
Drooling	Sinemet	662.75	0.215365	0.319529	0.252582	0.319529	0.284621	0.292151	0.567291
Cirrhosis	Methotrexate	706.25	0.433406	0.35603	0.275173	0.415181	0.292118	0.463689	0.607106
Glaucoma	Headache	841.25	0.481645	0.400423	0.394735	0.458508	0.394329	0.465587	0.663989
Syncope	Weakness	737	0.0704431	0.539465	0.475143	0.20114	0.496035	0.319758	0.698439
Regurgitation	Heartburn	1106.5	0.494895	0.468381	0.39553	0.486026	0.414364	0.499626	0.738158
Activase	Streptase	762.75	0.0799649	0.400919	0.400919	0.400919	0.400919	0.0594452	0.691129
Zithromax	Cipro	965	0.613996	0.451479	0.401274	0.567691	0.423411	0.699643	0.688727
Catatonia	Narcan	458	0.448543	0.0384679	0.228097	-0.0679972	0.152631	0.322348	0.465237
Arthralgia	Tylenol	869.25	0.281404	0.367413	0.321484	0.312746	0.335675	0.397339	0.659578
Blepharospasm	Bedwetting	321.25	0.305494	0.370921	0.420967	0.370921	0.396496	0.182708	0.641219
Photopsia	Headache	632	0.0194605	0.662687	0.590706	0.662687	0.608441	0.140818	0.784897
Meningitis	Headache	1221.25	0.509967	0.473168	0.51598	0.500324	0.502103	0.625451	0.631709
Glyburide	Avandia	1128.25	0.286775	0.345215	0.345215	0.345215	0.345215	0.139991	0.565206
Atherosclerosis	Cardialgia	997.75	-0.0291991	0.34126	0.229265	0.34126	0.261674	-0.180079	0.522945
Anosmia	Catch	274.5	-0.379952	0.231341	0.256166	-0.232677	0.24399	-0.131666	0.542698
HYPEREMESIS	Zofran	738.5	0.571342	0.105733	0.117657	0.12149	0.110984	0.517336	0.33809
Angina	Corkscrewing	666.25	0.0352183	0.0815473	0.00807399	0.0504078	0.0350871	-0.112357	0.413
Thrombophilias	Hemoptysis	469.75	0.501483	0.1082	0.174371	0.1082	0.143497	0.359959	0.424402
Obesity	Xenical	1007.25	0.4939	0.297394	0.372902	0.429185	0.335014	0.340492	0.492438
Glucotrol	Motrin	330.5	0.161167	0.247036	0.247036	0.247036	0.247036	0.0502719	0.433891
Atherosclerosis	Influenzae	257.75	0.263161	0.220536	0.32784	0.251698	0.288416	0.198426	0.596657
Scapulalgia	Halitosis	233.5	0.390824	0.12494	0.12494	0.261782	0.12494	0.314731	0.362989
Hepatomegaly	Hepatosplenomegaly	1164.75	0.770003	0.815599	0.791736	0.777051	0.801262	0.7219	0.899357
Anosmia	Digoxin	293	0.368785	0.136886	0.402824	0.294251	0.293693	0.394768	0.424688
Meningitis	Vancocin	960.25	0.203968	0.325754	0.2534	0.325754	0.279066	0.191021	0.692825
Hypersomnolence	Snoring	764	0.54994	0.795988	0.750612	0.795988	0.766373	0.627141	0.853804
Prostatorrhea	Cipro	981.25	0.0456769	0.211321	0.211321	0.211321	0.211321	0.242883	0.446384
Flatulence	Halitosis	802.25	0.566492	0.602806	0.622919	0.58119	0.612875	0.47966	0.666934
Flushing	Iron	511.5	0.239378	0.139738	0.359071	0.215725	0.279236	0.179712	0.515732
Mittelschmerz	Aphonia	199.25	-0.0241829	0.427447	0.442654	0.427447	0.435087	0.00703874	0.596669
Hemochromatosis	Arthritis	858.25	0.352496	0.308677	0.220656	0.332666	0.250232	0.27507	0.575125
Clubbing	Vitamin K	360.5	-0.266383	0.072721	0.234005	-0.151765	0.172373	-0.13884	0.540274
Mittelschmerz	Toothache	567.75	0.126069	0.178193	0.227883	0.178193	0.203891	0.0915798	0.352696
Thirsty	Hunger	935.75	0.289857	0.569371	0.564062	0.375113	0.561633	0.319916	0.715959
Sciatica	Motrin	854.5	0.375461	0.107327	0.173886	0.108404	0.144324	0.449789	0.469282
Bronchitis	Pneumonia	1019.75	0.81357	0.783754	0.514983	0.805237	0.616537	0.810693	0.876467
Candidiasis	Medrol	390.25	0.00378954	0.259157	0.326603	0.259157	0.303568	0.16719	0.440299
Snoring	Ethanol	706.25	0.0330062	0.104635	0.285623	0.0484459	0.216973	0.146319	0.446673
Fibrillation	Calamine	256	0.106364	0.117426	0.191425	0.109041	0.157006	0.133777	0.347456
Digoxin	Cardizem	1045	0.427191	0.139862	0.181668	0.333789	0.161915	0.356597	0.555111
Xanax	Ativan	1269	0.733936	0.411498	0.476024	0.595186	0.444284	0.734932	0.644701
Hepatitis	Cirrhosis	1173	0.653895	0.723951	0.776643	0.670003	0.748331	0.691785	0.86675
Dyspnea	Medrol	836	0.170486	0.150376	0.381829	0.150376	0.306772	0.128135	0.334674
Clubbing	Garlic	194	0.0521919	0.0969244	0.106442	0.0622241	0.101711	0.159567	0.503024
Rheumatism	Sleeplessness	384.75	0.543954	0.223846	0.303924	0.42244	0.266863	0.490089	0.402391
Rheumatism	Prednisolone	883.25	0.407826	0.409496	0.397231	0.408116	0.394531	0.558554	0.68895
Diabetes	Hyperglycemia	1234.75	0.564625	0.800128	0.774619	0.611149	0.782495	0.675561	0.862142
Fibrillation	Coumadin	1106.75	0.301652	0.640985	0.557442	0.399941	0.59281	0.207112	0.740274
Hemicrania	Nitroglycerine	298.75	0.236729	0.361541	0.42904	0.361541	0.39639	0.283288	0.585837
Thromboembolism	Fibrillation	1026.5	0.298133	0.61814	0.6431	0.388575	0.632677	0.235177	0.723947
Hemoptysis	Coumadin	936.75	0.442592	0.401494	0.383773	0.416542	0.391291	0.310022	0.553584
Osteoporosis	Actonel	811.25	0.454084	0.182372	0.152437	0.152723	0.161277	0.364472	0.481244
Ataxia	Constipation	309.25	0.526458	0.459444	0.495128	0.509941	0.47902	0.492486	0.731404
Mycosis	Coccidioses	1137.25	0.483263	0.155947	0.149643	0.155947	0.15274	0.440156	0.443368
Sciatica	Underexertion	375.25	0.278462	0.330167	0.419378	0.289185	0.392982	0.609832	0.581019
Catapres	Toprol-XR	921.25	0	0	0	0	0	0	0
Appendicitis	Cefazolin	889.5	0.0633954	0.177697	0.253564	0.177697	0.222533	0.00861894	0.368433
Ceftiaxone	Cefoxitin	1202.25	0.10694	0.892596	0.864067	0.892596	0.874446	0.22008	0.951007
Hemicrania	Tylenol	619.5	0.377902	0.449903	0.449903	0.449903	0.449903	0.412661	0.664335
Plavix	Coumadin	1183.5	0.698144	0.536867	0.553799	0.641786	0.546494	0.616071	0.653165
Gastroenteritis	Dysentery	1255.75	0.7983	0.791028	0.77977	0.794582	0.777966	0.812199	0.884875
Epilepsy	Hepatomegaly	208.25	0.190963	0.342199	0.366455	0.229268	0.354001	0.185797	0.537435
Hypoproteinemia	Hunger	886.5	-0.178701	0.333814	0.589426	0.333814	0.479571	0.19727	0.627427
Dyspnea	Serevent	815.25	0.20769	0.455029	0.376338	0.29076	0.40374	0.0683179	0.702177
Prilosec	Glucophage	305.75	0.731196	0.286926	0.300095	0.574823	0.293533	0.725459	0.339927
Cisplatin	Zofran	645.5	0.600633	0.289158	0.362292	0.116731	0.320245	0.577952	0.602992
Medrol	Prednisolone	1387.5	0.12606	0.493654	0.626983	0.493654	0.589124	0.154203	0.628271
Ischemias	Lipitor	953.25	0.0793033	0.212038	0.254167	0.212038	0.23354	-0.155961	0.525063
Scapulalgia	Nitroglycerine	246.75	-0.0496022	0.0885751	0.112181	0.00514155	0.100799	-0.160557	0.534043
Mycosis	Blastomycoses	1118.5	0.359961	0.680552	0.660096	0.680552	0.67013	0.29102	0.787521
Nausea	Zofran	974	0.487171	0.204752	0.284753	0.187759	0.246613	0.324464	0.475781
Cholestyramine	Zetia	1184	0.278587	0.236389	0.236389	0.236389	0.236389	0.224259	0.533016
Weakness	Zocor	889.75	0.130661	0.153124	0.188706	0.136723	0.17114	0.0837486	0.429125
Urethrorrhea	Aphonia	233.25	0.25349	0.31093	0.298114	0.31093	0.304499	0.246532	0.437163
Carboplatin	Cisplatin	1273.5	0.910475	0.909752	0.802978	0.906233	0.824757	0.884864	0.947247
Neuropathy	Syphilis	1034	0.208898	0.307505	0.218956	0.229932	0.243936	0.365171	0.662342
Syphilis	Penicillin	1094.25	0.462921	0.450862	0.561897	0.458535	0.515505	0.462311	0.709564
Isosorbide	Toprol-XR	1031.5	0	0	0	0	0	0	0
Nephritis	Pyorrhea	807.5	0.256555	0.038845	-0.0152706	0.038845	0.00328379	0.170273	0.451668
Doxycyline	Penicillin	680.75	0.76955	0.352216	0.4199	0.352216	0.387344	0.843323	0.718325
Uremias	Motrin	393.25	0.180841	0.179921	0.144058	0.148819	0.153815	0.197405	0.562433
Rales	Cyanosis	687.5	0.069532	0.69817	0.627382	0.311784	0.652961	0.0399018	0.800788
Hyperextension	Hunger	338	0.128784	0.194801	0.368864	0.147251	0.293537	0.438667	0.443368
Mittelschmerz	Actonel	307.5	0.011779	0.353694	0.351669	0.353694	0.35268	-0.00798976	0.520289
Cirrhosis	Hemochromatosis	956	0.465789	0.519204	0.567017	0.47553	0.546796	0.391806	0.728206
Pancreatitis	Cataract	342	0.338504	0.338145	0.18265	0.33817	0.222186	0.136364	0.489351
Pancreatitis	Maculopapule	348.5	0.249304	0.250619	0.253051	0.250619	0.249094	0.268593	0.610214
Thromboembolism	Dyspnea	962.5	0.444103	0.329934	0.423277	0.413259	0.389749	0.296542	0.566223
Hepatitis	Hepatomegaly	910.25	0.221465	0.395613	0.649902	0.273708	0.535446	0.351366	0.632263
Hyperacusis	Aphonia	431.75	0.0844073	0.397657	0.441749	0.397657	0.419775	-0.100857	0.589232
Thrombocytopenia	Heartburn	328.5	0.383226	0.218201	0.408371	0.331651	0.326356	0.528518	0.528398
Appendicitis	Peritonitis	934.75	0.782336	0.700746	0.723937	0.757011	0.71533	0.747676	0.761521
Metatarsalgia	Colchicine	792.25	0.0869964	0.251833	0.391508	0.251833	0.329962	0.0469504	0.452834
Bandemia	Granulocytosis	683.25	0.0432256	0.242575	0.335095	0.242575	0.290318	0.150664	0.546491
Levophed	Propofol	784	0.322442	0.38016	0.487096	0.066248	0.437238	0.374012	0.708379
Rheumatism	Polyarthritides	1124.75	0.476055	0.525402	0.696964	0.269208	0.634831	0.501477	0.726935
Chills	Snoring	322.5	0.586109	0.45436	0.464524	0.537502	0.460185	0.554969	0.631428
Camelpox	Echinacea	450	0.264234	0.20671	0.20671	0.228025	0.20671	0.103427	0.44566
Overnutrition	Sandimmune	232.75	-0.202569	0.0539425	0.0539425	0.0539425	0.0539425	0.153385	0.409207
Leukopenia	Bleomycin	890	0.617863	0.557063	0.405422	0.59547	0.441004	0.602551	0.771777
Synthroid	Armor Thyroid	483.75	0.381581	0.526696	0.546048	0.526696	0.531043	0.185806	0.695813
Atherosclerosis	Urethrorrhea	212.25	0.270628	0.204894	0.214646	0.204894	0.204125	0.329183	0.509969
Fibrillation	Synthroid	881.5	0.0986344	-0.0606183	0.16697	-0.0606183	0.0626269	-0.200009	0.330643
Thrombophilias	Coumadin	846.75	0.422351	0.310867	0.43512	0.310867	0.376303	0.336039	0.46873
Hemiplegia	Headache	561.5	0.387558	0.714535	0.485619	0.483707	0.554081	0.590352	0.82337
Atherosclerosis	Toothache	224.5	0.285488	-0.046369	0.107016	0.17358	0.0519221	0.183368	0.447903
Clonus	Spasm	967	0.431018	0.426646	0.333962	0.4229	0.364278	0.558193	0.651071
Pyorrhea	Nephritis	777.5	0.256555	0.038845	-0.0152706	0.038845	0.00328379	0.170273	0.451668
Dyspnea	Narcan	578.25	-0.0173783	0.180301	0.260746	0.0852523	0.233747	-0.140075	0.63872
Brucellosis	Narcan	199.75	0.346629	0.223711	0.326451	0.0948071	0.279813	0.133698	0.624385
Meningism	Hyperesthesia	536.75	0.320799	0.586703	0.569198	0.586703	0.576126	0.523432	0.747521
Thalassemia	Iron	892.5	0.0359074	0.39582	0.713882	0.129942	0.604437	0.254329	0.631681
Nitroglycerine	Toprol-XR	785.25	0	0	0	0	0	0	0
Allergy.	Meningism	319.5	0	0	0	0	0	0	0
Hyperoxia	Xenical	343.5	0.226193	0.0709109	0.117039	0.0709109	0.0944119	0.0323685	0.334037
Airsickness	Osteoporosis	206.5	0.12801	0.188668	0.20913	0.143522	0.197078	0.120421	0.441304
Constipation	Cardizem	178.75	0.276902	0.0512442	0.16211	0.213083	0.111106	0.250941	0.525629
Candidiasis	Mycosis	1151.25	0.590028	0.58392	0.695266	0.564315	0.642956	0.590554	0.737631
Zocor	Fish Oil	923.5	-0.0330869	0.160151	0.190584	0.0173428	0.165942	-0.0137477	0.549041
comatose	Anoxemia	668	0.281975	0.407984	0.468883	0.407984	0.438103	0.264996	0.660175
Angina	Cardialgia	863	-0.10253	0.387418	0.449833	0.387418	0.414476	-0.371047	0.564723
Vasculitis	Convulsion	372.5	0.268628	0.315501	0.471332	0.28245	0.429358	0.215364	0.522681
Syncope	Xanax	618.25	0.274576	0.422339	0.332789	0.320436	0.368302	0.325279	0.618347
Gonorrhea	Xenical	193.75	0.360893	0.0975555	0.134255	0.268565	0.116245	0.2391	0.26367
Hyperoxia	Xenical	197.25	0.226193	0.0709109	0.117039	0.0709109	0.0944119	0.0323685	0.334037
Schistosomiasis	Parasitemia	1187.5	0.495465	0.538807	0.532387	0.538807	0.535488	0.493988	0.698932
Lipitor	Zocor	1330.75	0.857909	0.569981	0.639948	0.748584	0.605629	0.830051	0.761688
Snoring	Welts	327.5	0.0931566	0.117129	0.131375	0.148072	0.124297	0.0014644	0.411142
Anoxemia	Ataxia	496.75	0.421632	0.128327	0.143277	0.128327	0.134424	0.392104	0.544654
comatose	Cataracts	265.25	0.388131	0.248336	0.406299	0.35018	0.344487	0.201654	0.549621
Wellbutrin	Endep	309	-0.15209	0.197609	0.230468	0.0664561	0.214328	-0.128843	0.47479
Anosmia	Constipation	244.25	0.462227	0.46328	0.590983	0.461434	0.533299	0.463684	0.549068
Headache	Flushing	413.25	0.270265	0.513958	0.46357	0.333858	0.478716	0.248444	0.696295
Bandemia	Nausea	503.25	-0.0145441	0.220691	0.422758	0.220691	0.341744	0.090394	0.518378
Phenobarbital	Valproic Acid	1046.5	0.496607	0.730944	0.703131	0.5496	0.702001	0.405103	0.883562
Bleomycin	Antabuse	337.75	0.637087	0.0781392	0.322267	0.0337579	0.267738	0.510302	0.609254
Avitaminoses	Starvation	984.75	-0.125983	0.351166	0.479181	0.351166	0.419945	0.140474	0.598874
Mycosis	Medrol	388.75	-0.051321	0.16384	0.264995	0.16384	0.221365	0.0702812	0.355018
Polyarthritides	Arthralgia	1126	0.581291	0.48138	0.599196	0.259141	0.558483	0.561833	0.7563
Cardiomyopathy	Angina	861.5	0.468924	0.68587	0.715824	0.519737	0.707057	0.537326	0.833631
Cirrhosis	Zocor	498	0.232008	0.306933	0.306307	0.250515	0.302698	0.226709	0.54232
Hunger	Starvation	1134.5	0.789098	0.427741	0.611778	0.709683	0.548661	0.814177	0.65776
Hypothyroidism	comatose	710.75	0.204988	0.36828	0.373212	0.246543	0.371162	0.271609	0.64625
Influenzae	Amantadine	919	0.373833	0.34217	0.461447	0.364687	0.408801	0.356668	0.668135
Tylenol	Motrin	1067	0.745383	0.0790981	0.0790981	0.00152836	0.0790981	0.765546	0.395314
Hyperoxia	Anoxemia	252	0.445212	0.603907	0.603907	0.603907	0.603907	0.207546	0.782104
Ischemias	Isosorbide	837.5	0.0897224	0.247265	0.273286	0.247265	0.260448	-0.0490251	0.633446
Anovulation	Torticollis	228	0.55415	0.322639	0.361981	0.449556	0.342568	0.282646	0.470637
Tuberculosis	Hemoptysis	789.5	0.263754	0.507611	0.661389	0.324971	0.600402	0.440625	0.793316
Fibrillation	Angina	788.5	0.533038	0.743189	0.486633	0.5872	0.567946	0.622762	0.841627
Hypothyroidism	Tiredness	948.75	0.46431	0.369084	0.355098	0.433023	0.35377	0.505004	0.674481
Syphilis	Dementias	960.5	0.406518	0.24385	0.349057	0.360348	0.301076	0.173721	0.570546
Carboplatin	Zofran	940	0.577407	0.290521	0.284455	0.109741	0.270463	0.65049	0.596522
Drooling	Chills	395	0.500742	0.680843	0.626798	0.567371	0.650147	0.609097	0.822875
Arthritis	Underexertion	333.25	0.356787	0.158753	0.464729	0.316657	0.3853	0.45776	0.630378
Diabetes	Polyuria	1066	0.225556	0.408142	0.534063	0.267159	0.489763	0.290752	0.698852
Hemoptysis	Hematemesis	908.25	0.491309	0.732151	0.553156	0.732151	0.627769	0.500277	0.725899
Proteinuria	Lisinopril	926.5	0.456771	0.666689	0.505631	0.536883	0.553935	0.312625	0.818008
Drooling	Sinemet	800.75	0.215365	0.319529	0.252582	0.319529	0.284621	0.292151	0.567291
Pallor	Albumin	528.75	0.205106	0.212596	0.342403	0.201998	0.29554	0.0714994	0.573293
Syphilis	Gonorrhea	1132.25	0.846917	0.850377	0.719131	0.843978	0.762659	0.86298	0.891296
Cataracts	Scapulalgia	288.5	-0.0967263	0.033287	0.140404	-0.052527	0.0908616	-0.0277417	0.28178
Epilepsy	Ativan	836.5	0.201704	0.332949	0.270623	0.236828	0.286219	0.262022	0.487524
Adenitis	Stridor	666.25	0.104122	0.673911	0.591696	0.673911	0.622086	0.215035	0.81532
Heartburn	Pepcid	893.5	0.593499	-0.0832855	-0.0424992	-0.0832855	-0.0622566	0.520945	0.251428
Clubbing	Spiriva	846.75	-0.289696	0.11763	0.236395	-0.0846023	0.186269	-0.252703	0.559061
Asthma	Urolithiasis	286	0.15754	0.377196	0.426603	0.377196	0.410227	0.260033	0.675281
Thromboembolism	Coumadin	964.75	0.23269	0.629767	0.73988	0.347827	0.694179	0.38148	0.716257
Fibrillation	Halitosis	348	0.410412	0.123262	0.192215	0.286314	0.160093	0.430598	0.474159
Glomerulosclerosis	Proteinuria	858	0.350493	0.822849	0.619474	0.465605	0.680227	0.133653	0.904735
Nocturia	Diabetes	775.25	-0.0589509	0.262307	0.378679	0.262307	0.336517	0.233821	0.636622
Seizures	Calamine	190.75	0.210336	0.233779	0.233866	0.215021	0.228073	0.354522	0.416386
Scapulalgia	Metatarsalgia	870.25	0.148827	0.0591718	0.0767898	0.0591718	0.0680608	0.284684	0.347557
Allopurinol	Colchicine	1142.25	0.753673	0.54154	0.72488	0.677907	0.655099	0.779935	0.650356
Hemochromatosis	Arthralgia	774.25	0.387898	0.256796	0.342261	0.335255	0.308591	0.233129	0.590787
Amantadine	Tamiflu	1193	0.688125	0.678266	0.791411	0.683668	0.740109	0.693215	0.823825
Meningitis	Ceftiaxone	1030	0.238058	0.68478	0.60849	0.361376	0.63463	0.331138	0.842199
Myositis	Lipitor	853.75	0.0293349	0.21686	0.176643	0.0876905	0.189536	0.022981	0.356604
Pneumonia	Cyanosis	623.25	0.320891	0.510436	0.436826	0.369645	0.464021	0.4678	0.684411
Thromboembolism	Syncope	728.5	0.356725	0.567576	0.507832	0.417103	0.529992	0.317928	0.720764
Cluttering	Nitroglycerine	219.5	0.200238	0.0353016	0.111359	0.120732	0.0749279	0.215454	0.476149
Thrombocytopenia	Arthritis	306.5	0.357289	0.52022	0.412769	0.390668	0.44759	0.352044	0.631824
Syncope	Atenolol	639.5	0.317264	0.461778	0.353313	0.365051	0.396698	0.306971	0.731522
Tremor	Sinemet	840.5	-0.0401091	0.517576	0.356011	0.517576	0.407824	-0.0455923	0.675066
Epilepsy	Anosmia	404.25	0.228894	0.595126	0.604941	0.323433	0.588204	0.303584	0.654599
Agitation	Synthroid	637.5	0.0200613	0.240394	0.245528	0.240394	0.241257	-0.00368984	0.55071
Anovulation	Emaciation	574	0.577361	0.471061	0.471061	0.525939	0.471061	0.42498	0.511304
Erythema	Dilantin	468.5	0.178877	0.182636	0.483367	0.17754	0.379175	-0.0206406	0.206737
Dehydration	Candidiases	547	0.343229	0.208329	0.236274	0.208329	0.212023	0.549336	0.541827
Rales	Hyperacusis	251.25	0.303915	0.332086	0.332086	0.314843	0.332086	0.290898	0.519851
Cortisone	Adenosine	214.75	0.159876	0.336162	0.449781	0.195559	0.399013	0.356077	0.619484
Headache	Tylenol	879.5	0.530486	0.54741	0.381727	0.53398	0.440365	0.513991	0.739405
Arthritis	Metatarsalgia	769	0.348663	0.553798	0.493336	0.553798	0.507098	0.421613	0.764384
Erythema	Tremor	316	0.297227	0.37939	0.411868	0.315475	0.402476	0.506831	0.630553
Obesity	Snoring	860	0.345579	0.435466	0.604686	0.361726	0.544376	0.399387	0.664904
Dyspnea	Cyanosis	1052.25	0.703778	0.738969	0.68388	0.70723	0.703063	0.696798	0.821529
Uremias	Nausea	621.25	0.405854	0.192257	0.232098	0.342701	0.2207	0.391241	0.592838
Prostatism	Prostatorrhea	964.75	-0.0367809	0.15321	0.159153	0.15321	0.156204	0.220587	0.494185
Hemoglobinopathy	Pain	505.25	0.0797231	0.275148	0.453865	0.275148	0.373828	0.384011	0.562962
comatose	Hyperglycemia	922.25	0.2531	0.231463	0.484425	0.246849	0.400432	0.30529	0.639441
Weakness	Emaciation	956.25	0.232028	0.681181	0.547511	0.383097	0.589952	0.407349	0.728376
Thirsty	Hunger	819	0.289857	0.569371	0.564062	0.375113	0.561633	0.319916	0.715959
Dyspnea	Spiriva	1075.5	-0.223849	0.204123	0.430681	-0.0597084	0.359164	-0.322376	0.64448
Dyslipidemia	Activase	531.75	0.443228	0.028579	0.149308	0.260232	0.091652	0.178785	0.522812
Leukopenia	Penicillin	416.25	0.178569	0.333198	0.475031	0.228041	0.417813	0.0385159	0.680672
Meningitis	Meningism	864.5	1	0.636705	0.644756	0.636705	0.631908	1	0.725902
Weakness	Glucagen	368	-0.066094	0.0957679	0.0716932	-0.0189777	0.0799329	0.0944888	0.49021
Constipation	Calan	193	0.218645	0.13955	0.102326	0.171559	0.118854	0.221793	0.388303
Fibrillation	Atenolol	817.25	0.350765	0.579547	0.576393	0.426853	0.576262	0.247714	0.736554
Goiter	Vasculitis	324.75	0.581824	0.506268	0.316611	0.559578	0.364712	0.516499	0.664586
Nocturia	Bacitracin	353.75	0.253373	0.0986853	0.216558	0.0986853	0.162992	0.25424	0.486509
Hyperthyroidism	Osteoporosis	493.75	0.455848	0.563063	0.494885	0.481	0.516889	0.314345	0.720514
Dyslipidemia	Hyperlipidemia	809.5	0.790643	0.917596	0.926249	0.835817	0.920784	0.648156	0.940388
Pallor	Blanching	955	0.225329	0.689855	0.54846	0.405296	0.610755	0.182199	0.813516
Vfend	Prozac	193.25	0.228114	-0.0462853	0.120793	0.0868001	0.0420459	0.43296	0.320371
Hemoptysis	Protamine Sulfate	544	0.290336	0.128167	0.155245	0.18775	0.142336	0.301028	0.465944
Mastodynia	Earache	807.5	0.0345737	0.475316	0.475316	0.475316	0.475316	-0.152883	0.62057
Rales	Lasix	742	-0.0556316	0.239088	0.239088	0.0550946	0.239088	-0.0391454	0.357256
Anemia	Coumadin	623.75	0.427023	0.34344	0.418145	0.403751	0.387385	0.304645	0.538488
Sinemet	Sinemet	1533.5	1	1	1	1	1	1	1
Dermatitis	Aloe Vera	695	0.231855	0.404196	0.418309	0.276966	0.407606	0.2436	0.734828
Coccidioses	Medrol	388.5	-0.0100654	0.0182052	0.0186369	0.0182052	0.0181069	0.0765337	0.195176
Tiredness	Hypersomnolence	1055.25	0.562567	0.730037	0.730037	0.730037	0.730037	0.626642	0.734285
Polyuria	Ketonuria	993.25	0.34752	0.673408	0.614841	0.673408	0.635439	0.465544	0.821606
Toothache	Ataxia	255.5	0.304096	0.231233	0.375841	0.276874	0.316814	0.317001	0.571243
Mannitol	Tylenol	223	0.255192	0.325583	0.386823	0.275112	0.357493	0.448471	0.601325
Otitis	Meningism	567	0.24291	0.503349	0.483616	0.503349	0.486596	0.312792	0.707015
Clonus	Wellbutrin	317.5	0.0368933	0.0623859	0.192573	0.193404	0.131377	0.140174	0.522136
Anemia	Plavix	539.5	0.51626	0.00940328	0.383037	0.369961	0.243139	0.387906	0.412938
Fish Oil	Zocor	809.5	-0.0330869	0.160151	0.190584	0.0173428	0.165942	-0.0137477	0.549041
Nocturia	Ethanol	680.25	-0.119254	0.0451405	0.267848	0.0451405	0.183264	0.113486	0.394929
Weakness	Cortisone	682	0.0917163	0.24452	0.285028	0.127575	0.270017	0.310927	0.50879
Dyslipidemia	Constipation	318.5	0.501369	0.298984	0.71318	0.419759	0.53329	0.38088	0.654729
Mycosis	Prostatism	271.5	0.114957	0.442202	0.443586	0.442202	0.442908	0.373479	0.710797
Dementia	Aloe Vera	223.5	0.176341	0.176846	0.45763	0.17594	0.347338	0.332395	0.533399
Dysentery	Esmolol	229.5	0.0233278	0.0937283	0.0937283	0.0937283	0.0937283	-0.179118	0.605623
Plague	Vivarin	278.5	0.00241662	0.109066	0.254972	-0.0408583	0.193765	0.00761005	0.502514
Rabies	Silvadene	239	-0.014796	0.200997	0.200997	0.0694452	0.200997	0.0680068	0.521166
Influenza	Pneumoniae	898.5	0.365166	0.600175	0.613454	0.414914	0.607222	0.431699	0.776038
Rabies	Head-Face-Neck-Syndrome	417.25	0	0	0	0	0	0	0
Plavix	Insulin	286.25	0.506003	-0.0229777	0.355404	0.351574	0.224015	0.26166	0.357022
Giardiasis	Mannerism	152.75	0.034692	0.122569	0.122569	0.145507	0.122569	0.0451253	0.37052
Psoriasis	Atherosclerosis	169.5	0.517981	0.397976	0.332712	0.487414	0.350366	0.483347	0.645341
Propranolol	Bactroban	318.75	0.143263	0.27646	0.323045	0.27646	0.300295	0.109747	0.47933
Toothache	Hytrin	224.75	0.437941	0.340349	0.356207	0.386916	0.348326	0.324098	0.599591
Dermatomyositis	Myopathy	1019.5	0.398025	0.714536	0.642101	0.501646	0.667062	0.325753	0.825105
Starvation	Cisplatin	319	0.139615	0.196692	0.230607	0.152122	0.219824	0.44713	0.647608
Anovulation	Amenorrhoea	1099.5	0.572746	0.78813	0.78813	0.672254	0.78813	0.415361	0.866447
Agranulocytosis	Anemia	933.25	0.50591	0.672383	0.541631	0.532751	0.585313	0.590582	0.821902
Torticollis	Spasm	1104	0.36176	0.548554	0.567203	0.425128	0.55022	0.508961	0.735483
Tiredness	Calan	233.75	0.116827	0.196591	0.196591	0.149749	0.196591	0.160913	0.410838
Calamine	Bleomycin	227	0.316725	0.258067	0.238874	0.293008	0.233447	0.249672	0.545863
Hemochromatosis	Vermox	212.25	0.113142	0.037652	0.240861	0.0881951	0.149986	0.178798	0.592513
Anovulation	Sinemet	326.25	0.210143	0.150643	0.150643	0.150643	0.150643	0.372649	0.413507
Hyperextension	Bacitracin	261.25	0.303063	0.104916	0.107957	0.211584	0.106447	-0.0559566	0.438661
Albuterol	Serevent	949.5	0.611591	0.585074	0.585074	0.585869	0.585074	0.528118	0.71564
Arthritis	Amyloidoses	724.25	0.377534	0.508349	0.436486	0.508349	0.455156	0.434107	0.630239
Cyanosis	Primatine	456.5	0.288147	0.279493	0.389949	0.284563	0.33902	0.289503	0.447325
Pepcid	Zantac	1247.25	0.592413	0.0839527	0.0839527	0.0839527	0.0839527	0.575562	0.439589
Epilepsy	Ischemia	506.75	0.57669	0.289538	0.409321	0.514419	0.377577	0.542415	0.62949
Carsickness	Nausea	1168.75	0.466726	0.468992	0.283958	0.465679	0.335409	0.534396	0.680411
Fibrillation	Cardiomyopathies	764.5	0.449889	0.674332	0.643961	0.674332	0.655489	0.416447	0.740322
zoonosis	Plague	997.25	0.321194	0.762838	0.746298	0.46335	0.752927	0.335211	0.860013
Meningism	Zovirax	713.5	0.290485	0.493457	0.531988	0.493457	0.51299	0.122063	0.618017
Abortions.spontaneous	Listeriosis	781.5	0.287717	0.170546	0.170546	0.170546	0.170546	0.371262	0.458813
Dyspnea	Agitation	593.25	0.268561	0.508257	0.472561	0.332792	0.484972	0.309807	0.637488
Encephalitis	Headache	1052.5	0.442716	0.415957	0.487984	0.435753	0.463773	0.599867	0.711065
Epilepsy	Actonel	329.25	0.273755	0.0296107	0.0949973	-0.0056174	0.0681973	0.151029	0.394481
			0.303224	0.491615	0.461741	0.39064	0.486849	0.328122	0.407064

## Sheet: UMNSRS- Similarity-MOD
Term 1	Term 2	Physician	Original Wikipedia embeddings	Original PubMed embeddings	Original EHR embeddings	Original EHR + Wikipedia embeddings	Original EHR + PubMed embeddings	Projection Wikipedia embeddings	Projection PubMed embeddings
tylenol	motrin	1067	0.745383	0.0790981	0.0790981	0.00152836	0.0790981	0.765546	0.395314
acetylcysteine	adenosine	256.25	0.199144	0.466706	0.470774	0.269188	0.468817	0.417511	0.719721
adenitis	stridor	666.25	0.104122	0.673911	0.591696	0.673911	0.622086	0.215035	0.81532
agranulocytosis	anemia	933.25	0.50591	0.672383	0.541631	0.532751	0.585313	0.590582	0.821902
albumin	heparin	377.5	0.628612	0.589333	0.619324	0.620444	0.600387	0.639936	0.798691
ethanol	alcohol	1265.5	0.509899	0.648448	0.580556	0.530355	0.588625	0.580436	0.827839
alcohol	antabuse	743	0.156537	0.665693	0.709186	0.532477	0.698856	0.5238	0.803235
allopurinol	colchicine	1142.25	0.753673	0.54154	0.72488	0.677907	0.655099	0.779935	0.650356
xanax	ativan	1269	0.733936	0.411498	0.476024	0.595186	0.444284	0.734932	0.644701
amantadine	tamiflu	1193	0.688125	0.678266	0.791411	0.683668	0.740109	0.693215	0.823825
anemia	coumadin	623.75	0.427023	0.34344	0.418145	0.403751	0.387385	0.304645	0.538488
anemia	plavix	539.5	0.51626	0.00940328	0.383037	0.369961	0.243139	0.387906	0.412938
anemia	reticulocytosis	897	0.290303	0.737692	0.520019	0.737692	0.597057	0.433834	0.883104
aneurysm	osteoporosis	231.25	0.276149	0.204978	0.352775	0.258217	0.30696	0.102782	0.567519
angina	diarrhea	270.75	0.586856	0.242621	0.321209	0.51556	0.297777	0.639727	0.655374
angina	dyspnea	642.25	0.39664	0.535217	0.421085	0.430851	0.454903	0.446646	0.718744
angina	plavix	673.75	0.327574	0.551058	0.442772	0.391227	0.474136	0.203585	0.654748
angina	corkscrewing	666.25	0.0352183	0.0815473	0.00807399	0.0504078	0.0350871	-0.112357	0.413
anosmia	aphonia	845	-0.109649	0.649452	0.688095	0.649452	0.669167	-0.129663	0.642968
anosmia	constipation	244.25	0.462227	0.46328	0.590983	0.461434	0.533299	0.463684	0.549068
anosmia	digoxin	293	0.368785	0.136886	0.402824	0.294251	0.293693	0.394768	0.424688
anosmia	catch	274.5	-0.379952	0.231341	0.256166	-0.232677	0.24399	-0.131666	0.542698
anovulation	amenorrhoea	1099.5	0.572746	0.78813	0.78813	0.672254	0.78813	0.415361	0.866447
anovulation	sinemet	326.25	0.210143	0.150643	0.150643	0.150643	0.150643	0.372649	0.413507
anovulation	emaciation	574	0.577361	0.471061	0.471061	0.525939	0.471061	0.42498	0.511304
anovulation	torticollis	228	0.55415	0.322639	0.361981	0.449556	0.342568	0.282646	0.470637
anovulation	carboplatin	662.75	0.491677	0.233948	0.328991	0.371867	0.281904	0.389678	0.469432
anovulation	mittelschmerz	558.25	-0.206795	0.119427	0.142653	0.119427	0.131058	-0.156002	0.257024
anoxia	ataxia	496.75	0.38486	0.207262	0.365043	0.330046	0.296271	0.521527	0.674266
anoxia	propofol	477.75	0.103811	0.446395	0.439007	0.192835	0.442638	0.20137	0.733208
anoxia	seizures	748	0.242985	0.452362	0.417348	0.305127	0.420282	0.280606	0.72435
aphonia	mittelschmerz	214.25	-0.0241829	0.427447	0.442654	0.427447	0.435087	0.00703874	0.596669
appendicitis	cefazolin	889.5	0.0633954	0.177697	0.253564	0.177697	0.222533	0.00861894	0.368433
appendicitis	peritonitis	934.75	0.782336	0.700746	0.723937	0.757011	0.71533	0.747676	0.761521
arteriosclerosis	cholestyramine	510.25	0.30438	0.292651	0.263077	0.292651	0.277011	-0.0569028	0.600482
arthralgia	tylenol	869.25	0.281404	0.367413	0.321484	0.312746	0.335675	0.397339	0.659578
arthralgia	neuralgia	763.5	0.564683	0.522645	0.55478	0.544551	0.544139	0.487251	0.654286
arthralgia	pain	1206.25	0.143	0.651573	0.634809	0.266404	0.630979	0.508297	0.797785
arthralgia	clubbing	317.5	0.0153434	0.731551	0.676474	0.341163	0.689891	0.305289	0.820725
arthralgia	chyluria	201	0.134855	0.422338	0.444852	0.422338	0.431648	0.149768	0.735352
arthritis	amyloidoses	724.25	0.377534	0.508349	0.436486	0.508349	0.455156	0.434107	0.630239
arthritis	arthralgia	1091	0.388625	0.657166	0.622874	0.446978	0.633325	0.488319	0.790013
arthritis	metatarsalgia	769	0.348663	0.553798	0.493336	0.553798	0.507098	0.421613	0.764384
arthritis	rheumatism	1153.25	0.794161	0.780088	0.756606	0.782456	0.762427	0.840072	0.899141
arthritis	cirrhosis	618.5	0.49719	0.341165	0.416532	0.465007	0.391877	0.378246	0.605853
asthma	urolithiasis	286	0.15754	0.377196	0.426603	0.377196	0.410227	0.260033	0.675281
ataxia	ethanol	840.25	0.0193239	0.169529	0.424517	0.0471642	0.339362	0.0864878	0.61642
ataxia	constipation	309.25	0.526458	0.459444	0.495128	0.509941	0.47902	0.492486	0.731404
atenolol	lasix	708.25	0.386919	0.412938	0.422245	0.396408	0.417617	0.34032	0.681715
atenolol	toprol	1279.25	0.58676	0.577227	0.58638	0.580277	0.581818	0.41081	0.664043
atherosclerosis	angina	936	0.62321	0.566271	0.502259	0.608444	0.519042	0.612969	0.805724
atherosclerosis	influenzae	257.75	0.263161	0.220536	0.32784	0.251698	0.288416	0.198426	0.596657
atherosclerosis	toothache	224.5	0.285488	-0.046369	0.107016	0.17358	0.0519221	0.183368	0.447903
bleomycin	antabuse	337.75	0.637087	0.0781392	0.322267	0.0337579	0.267738	0.510302	0.609254
blepharospasm	coumadin	207.75	0.10078	0.322936	0.380868	0.322936	0.354395	-0.03332	0.641818
blepharospasm	bedwetting	321.25	0.305494	0.370921	0.420967	0.370921	0.396496	0.182708	0.641219
bronchitis	loperamide	242.75	0.067306	0.361679	0.364287	0.361679	0.361001	0.221271	0.618677
bronchitis	pneumonia	1019.75	0.81357	0.783754	0.514983	0.805237	0.616537	0.810693	0.876467
bronchitis	singulair	737.25	0.43464	0.23473	0.120394	0.386713	0.170349	0.182773	0.488114
brucellosis	narcan	199.75	0.346629	0.223711	0.326451	0.0948071	0.279813	0.133698	0.624385
brucellosis	zoonosis	1195.75	0.515594	0.753262	0.753262	0.595003	0.753262	0.305345	0.807434
candidiasis	medrol	390.25	0.00378954	0.259157	0.326603	0.259157	0.303568	0.16719	0.440299
candidiasis	mycosis	1151.25	0.590028	0.58392	0.695266	0.564315	0.642956	0.590554	0.737631
carsickness	nausea	1168.75	0.466726	0.468992	0.283958	0.465679	0.335409	0.534396	0.680411
catatonia	lethargy	890	0.434232	0.350005	0.505152	0.39164	0.435262	0.625938	0.520548
catatonia	narcan	458	0.448543	0.0384679	0.228097	-0.0679972	0.152631	0.322348	0.465237
cefaclor	cefoxitin	1174.5	0.0989161	0.841514	0.830057	0.841514	0.835322	0.170243	0.915111
cisplatin	zofran	645.5	0.600633	0.289158	0.362292	0.116731	0.320245	0.577952	0.602992
catapres	toprol	921.25	0.146809	0.190087	0.174276	0.163273	0.181859	0.317455	0.518232
clonus	spasm	967	0.431018	0.426646	0.333962	0.4229	0.364278	0.558193	0.651071
clonus	wellbutrin	317.5	0.0368933	0.0623859	0.192573	0.193404	0.131377	0.140174	0.522136
cluttering	nitroglycerine	219.5	0.200238	0.0353016	0.111359	0.120732	0.0749279	0.215454	0.476149
coccidioidomycosis	histoplasmosis	981.25	0.71888	0.862407	0.862407	0.771117	0.862407	0.618255	0.889302
codeine	robitussin	830.75	0.607094	-0.0279468	0.0343937	-0.0279468	0.00433833	0.647494	0.380375
codeine	narcan	578.5	0.446254	0.149196	0.203223	-0.117964	0.180152	0.526601	0.54903
colchicine	prednisolone	851.25	0.709442	0.655603	0.563789	0.693477	0.582626	0.711602	0.775436
colchicine	probenecid	1098.75	0.536012	0.642317	0.686482	0.569742	0.658735	0.684652	0.768462
colitis	epilepsy	163	0.645552	0.293271	0.382677	0.567051	0.358153	0.661829	0.621392
comatose	anoxia	668	0.240834	0.458555	0.541704	0.310259	0.500766	0.313222	0.722062
comatose	hepatitis	565	0.205392	0.0902865	0.411196	0.171373	0.276491	0.22115	0.514247
comatose	hyperglycemia	922.25	0.2531	0.231463	0.484425	0.246849	0.400432	0.30529	0.639441
comatose	cataracts	265.25	0.388131	0.248336	0.406299	0.35018	0.344487	0.201654	0.549621
constipation	diarrhea	161	0.83505	0.735989	0.613584	0.810794	0.654537	0.919561	0.857469
constipation	calan	193	0.218645	0.13955	0.102326	0.171559	0.118854	0.221793	0.388303
convulsion	ethanol	835.25	0.0704933	0.463634	0.415251	0.161273	0.42871	0.215451	0.702903
convulsion	epilepsy	1302.75	0.378738	0.656182	0.65274	0.454264	0.653684	0.352054	0.819348
convulsion	wellbutrin	869.25	0.173267	0.167427	0.336276	0.16113	0.267324	0.327094	0.547488
cortisone	adenosine	214.75	0.159876	0.336162	0.449781	0.195559	0.399013	0.356077	0.619484
deafness	ataxia	582.75	0.611689	0.794236	0.59296	0.658748	0.653411	0.751631	0.885913
dehydration	dysentery	925.75	0.705274	0.37938	0.630129	0.635007	0.51565	0.727781	0.611944
dehydration	starvation	977	0.723054	0.669549	0.632966	0.712665	0.629185	0.784805	0.800158
dehydration	syncope	897.75	0.451068	0.293385	0.403394	0.411587	0.365063	0.654121	0.532843
dermatitis	allergy	1188	0.463808	0.866285	0.465023	0.553175	0.574405	0.52617	0.917051
dermatomyositis	myopathy	1019.5	0.398025	0.714536	0.642101	0.501646	0.667062	0.325753	0.825105
dexamethasone	actonel	472	0.455364	0.119048	0.210414	0.191462	0.170733	0.430881	0.476246
diabetes	hyperglycemia	1234.75	0.564625	0.800128	0.774619	0.611149	0.782495	0.675561	0.862142
diabetes	insulin	1155.25	0.625016	0.668808	0.706241	0.633011	0.694452	0.653433	0.793425
diabetes	polyuria	1066	0.225556	0.408142	0.534063	0.267159	0.489763	0.290752	0.698852
diabetes	psoriasis	412	0.561647	0.475736	0.511086	0.542519	0.500191	0.505544	0.649163
diabetes	polydipsia	1031.5	0.149693	0.402234	0.610923	0.212044	0.531804	0.271914	0.596915
diarrhea	cefaclor	508.75	-0.0886409	0.525751	0.448426	0.525751	0.471083	-0.0511258	0.749174
diarrhea	colchicine	794.5	0.244595	0.390312	0.68973	0.274017	0.592294	0.361475	0.657407
dizziness	ethanol	893.25	-0.04077	0.167941	0.457511	-0.00445849	0.347189	-0.00815931	0.537156
dizziness	atenolol	617.75	0.219625	0.261006	0.339822	0.225354	0.303673	0.286677	0.662883
dizziness	vertigo	1287	0.503263	0.812891	0.824411	0.580938	0.817888	0.460118	0.876186
drooling	sinemet	662.75	0.215365	0.319529	0.252582	0.319529	0.284621	0.292151	0.567291
drooling	sinemet	800.75	0.215365	0.319529	0.252582	0.319529	0.284621	0.292151	0.567291
drooling	chills	395	0.500742	0.680843	0.626798	0.567371	0.650147	0.609097	0.822875
dysentery	esmolol	229.5	0.0233278	0.0937283	0.0937283	0.0937283	0.0937283	-0.179118	0.605623
dyspnea	cyanosis	1052.25	0.703778	0.738969	0.68388	0.70723	0.703063	0.696798	0.821529
dyspnea	medrol	836	0.170486	0.150376	0.381829	0.150376	0.306772	0.128135	0.334674
dyspnea	narcan	578.25	-0.0173783	0.180301	0.260746	0.0852523	0.233747	-0.140075	0.63872
dyspnea	agitation	593.25	0.268561	0.508257	0.472561	0.332792	0.484972	0.309807	0.637488
dyspnea	spiriva	1075.5	-0.223849	0.204123	0.430681	-0.0597084	0.359164	-0.322376	0.64448
dyspnea	penicillin	384	0.310592	0.120418	0.361483	0.258376	0.265758	0.333827	0.505494
dysuria	cipro	615.5	-0.105362	0.0778756	0.0637799	0.0778756	0.0695181	-0.0290976	0.551284
dysuria	plavix	212.5	0.0349279	0.0556819	0.273839	0.0556819	0.185075	-0.0271708	0.41451
earache	hyperacusis	760.25	0.432128	0.533002	0.533002	0.469785	0.533002	0.373599	0.720009
earache	crowning	367.75	-0.0355041	0.185182	0.185182	0.0611777	0.185182	-0.28859	0.316612
emaciation	cachexia	1290.25	0.513768	0.559044	0.516235	0.531506	0.52967	0.248073	0.697159
enalapril	lisinopril	1280	0.671262	0.943136	0.940048	0.79785	0.94157	0.652159	0.967787
encephalitis	headache	1052.5	0.442716	0.415957	0.487984	0.435753	0.463773	0.599867	0.711065
encephalitis	meningitis	1037.75	0.772926	0.726381	0.777148	0.761645	0.759724	0.758925	0.835736
epilepsy	alcohol	566.75	0.364175	0.350743	0.545947	0.360394	0.498304	0.464126	0.673974
epilepsy	anosmia	404.25	0.228894	0.595126	0.604941	0.323433	0.588204	0.303584	0.654599
epilepsy	hepatomegaly	208.25	0.190963	0.342199	0.366455	0.229268	0.354001	0.185797	0.537435
epilepsy	ischemia	506.75	0.57669	0.289538	0.409321	0.514419	0.377577	0.542415	0.62949
epilepsy	ativan	836.5	0.201704	0.332949	0.270623	0.236828	0.286219	0.262022	0.487524
epilepsy	phenobarbital	940.75	0.325441	0.392913	0.466883	0.340872	0.432044	0.253448	0.695156
epilepsy	actonel	329.25	0.273755	0.0296107	0.0949973	-0.0056174	0.0681973	0.151029	0.394481
erythromycin	allopurinol	345.5	0.642565	0.43969	0.56197	0.571323	0.505307	0.710588	0.716089
erythromycin	lidocaine	430	0.65164	0.433371	0.441195	0.594632	0.437367	0.679155	0.699896
exophthalmos	synthroid	928.5	0.140311	0.165499	0.140674	0.165499	0.151582	-0.0808844	0.384543
pepcid	zantac	1247.25	0.592413	0.0839527	0.0839527	0.0839527	0.0839527	0.575562	0.439589
flatulence	halitosis	802.25	0.566492	0.602806	0.622919	0.58119	0.612875	0.47966	0.666934
flushing	iron	511.5	0.239378	0.139738	0.359071	0.215725	0.279236	0.179712	0.515732
lasix	mannitol	658.5	0.3425	0.527348	0.551768	0.397477	0.538196	0.41924	0.709624
gastroenteritis	dysentery	1255.75	0.7983	0.791028	0.77977	0.794582	0.777966	0.812199	0.884875
gastroenteritis	insulin	351.75	0.469905	0.0831112	0.205079	0.368346	0.165891	0.605678	0.589043
gastroenteritis	cromolyn	391	-0.0922317	0.128304	0.288591	0.128304	0.217115	-0.174359	0.519477
giardiasis	mannerism	152.75	0.034692	0.122569	0.122569	0.145507	0.122569	0.0451253	0.37052
giardiasis	avitaminosis	422	0.131704	0.298789	0.298789	0.298789	0.298789	-0.0848502	0.555874
glaucoma	headache	841.25	0.481645	0.400423	0.394735	0.458508	0.394329	0.465587	0.663989
glaucoma	fibrillation	279	0.548849	0.428689	0.325835	0.513951	0.350542	0.496803	0.603625
glyburide	avandia	1128.25	0.286775	0.345215	0.345215	0.345215	0.345215	0.139991	0.565206
nitroglycerine	toprol	785.25	0.337218	0.384087	0.371516	0.353918	0.377162	0.336906	0.527333
goiter	scleroderma	394	0.429545	0.456722	0.491648	0.437464	0.476952	0.292155	0.683508
goiter	vasculitis	324.75	0.581824	0.506268	0.316611	0.559578	0.364712	0.516499	0.664586
gonorrhea	plavix	173	0.402893	0.0121374	0.212693	0.267917	0.119313	0.366237	0.461834
gonorrhea	xenical	193.75	0.360893	0.0975555	0.134255	0.268565	0.116245	0.2391	0.26367
headache	tylenol	879.5	0.530486	0.54741	0.381727	0.53398	0.440365	0.513991	0.739405
headache	flushing	413.25	0.270265	0.513958	0.46357	0.333858	0.478716	0.248444	0.696295
heartburn	pepcid	893.5	0.593499	-0.0832855	-0.0424992	-0.0832855	-0.0622566	0.520945	0.251428
heartburn	motrin	644	0.440295	0.350099	0.296246	0.151532	0.322226	0.472951	0.545645
hematemesis	vomiting	1012.25	0.364853	0.697973	0.608866	0.697973	0.64064	0.401624	0.776415
hemiplegia	headache	561.5	0.387558	0.714535	0.485619	0.483707	0.554081	0.590352	0.82337
hemiplegia	plavix	704.5	0.0259676	0.0756727	0.395603	0.043507	0.279061	-0.131283	0.395223
hemochromatosis	anosmia	382	0.199547	0.329912	0.440034	0.243147	0.390046	0.0576574	0.6281
hemochromatosis	arthralgia	774.25	0.387898	0.256796	0.342261	0.335255	0.308591	0.233129	0.590787
hemochromatosis	arthritis	858.25	0.352496	0.308677	0.220656	0.332666	0.250232	0.27507	0.575125
hemochromatosis	polyuria	309.5	0.24565	0.327961	0.348554	0.276904	0.339903	0.134492	0.672897
hemoglobinopathy	pain	505.25	0.0797231	0.275148	0.453865	0.275148	0.373828	0.384011	0.562962
hemoptysis	hematemesis	908.25	0.491309	0.732151	0.553156	0.732151	0.627769	0.500277	0.725899
hemoptysis	protamine	544	0.271572	0.167301	0.100439	0.167301	0.130731	0.253543	0.388483
hemoptysis	coumadin	936.75	0.442592	0.401494	0.383773	0.416542	0.391291	0.310022	0.553584
haemorrhoids	infertility	191.25	0.4759	0.277279	0.309499	0.277279	0.29243	0.455211	0.375661
heparin	protamine	691	0.275588	0.854038	0.744329	0.854038	0.789698	0.202078	0.883108
hepatitis	tylenol	880.25	0.411693	0.0750496	0.175467	0.30479	0.126455	0.4675	0.497332
hepatitis	hematemesis	778	0.156549	0.331292	0.485627	0.331292	0.416211	0.338949	0.628414
hepatitis	hepatomegaly	910.25	0.221465	0.395613	0.649902	0.273708	0.535446	0.351366	0.632263
hepatitis	cirrhosis	1173	0.653895	0.723951	0.776643	0.670003	0.748331	0.691785	0.86675
hepatomegaly	hepatosplenomegaly	1164.75	0.770003	0.815599	0.791736	0.777051	0.801262	0.7219	0.899357
hernia	sinemet	418	-0.0233355	-0.0931765	-0.0120391	-0.0931765	-0.0431994	0.25192	0.253611
hernias	earache	179.75	0.15317	0.383458	0.396851	0.233011	0.390201	0.179067	0.477695
hernia	goiter	354.75	0.144355	0.339842	0.405171	0.199029	0.38669	0.211022	0.560054
hernias	dementia	237.75	0.25388	0.0227801	0.311	0.186233	0.190362	0.383602	0.498377
herpes	cholestasis	475.25	0.16811	0.221751	0.337707	0.18345	0.295958	0.188225	0.481429
herpes	hyperthyroidism	142.5	0.467521	0.298845	0.335952	0.423374	0.322675	0.344307	0.593505
histoplasmosis	prednisolone	290	0.389311	0.402243	0.314105	0.388432	0.327875	0.343526	0.693169
hunger	starvation	1134.5	0.789098	0.427741	0.611778	0.709683	0.548661	0.814177	0.65776
hyperthyroidism	osteoporosis	493.75	0.455848	0.563063	0.494885	0.481	0.516889	0.314345	0.720514
hyperthyroidism	seizures	792.25	0.379263	0.462672	0.431151	0.400835	0.439847	0.469913	0.659163
hypoproteinemia	hunger	519.75	-0.178701	0.333814	0.589426	0.333814	0.479571	0.19727	0.627427
hypothyroidism	comatose	710.75	0.204988	0.36828	0.373212	0.246543	0.371162	0.271609	0.64625
hypothyroidism	infertility	598	0.537216	0.571248	0.43091	0.545125	0.47661	0.586277	0.658658
hypothyroidism	synthroid	984.75	0.346287	0.169641	0.042573	0.169641	0.0916737	0.114988	0.355282
hypothyroidism	tiredness	948.75	0.46431	0.369084	0.355098	0.433023	0.35377	0.505004	0.674481
hypothyroidism	weakness	904.75	0.122344	0.434919	0.2874	0.199313	0.333098	0.31674	0.593107
incontinence	lasix	739.5	0.486122	0.249623	0.254655	0.409278	0.248737	0.522566	0.581506
infertility	anovulation	1192.75	0.426781	0.722717	0.674391	0.515001	0.686769	0.412554	0.741721
infertility	blepharospasm	225.25	0.183943	0.226844	0.307493	0.226844	0.272371	0.210582	0.452132
infertility	carboplatin	853.5	0.285867	0.147447	0.308822	0.237183	0.261838	0.414884	0.406148
infertility	fibrillation	346	0.584036	0.272634	0.249059	0.501652	0.257476	0.368311	0.357851
influenzae	amantadine	919	0.373833	0.34217	0.461447	0.364687	0.408801	0.356668	0.668135
influenza	pneumoniae	898.5	0.365166	0.600175	0.613454	0.414914	0.607222	0.431699	0.776038
isosorbide	toprol	1031.5	0.541763	0.412562	0.427503	0.490935	0.420098	0.366727	0.580522
leukopenia	bleomycin	890	0.617863	0.557063	0.405422	0.59547	0.441004	0.602551	0.771777
leukopenia	cefaclor	343	0.232928	0.317968	0.380159	0.317968	0.348414	0.28896	0.650046
leukopenia	penicillin	416.25	0.178569	0.333198	0.475031	0.228041	0.417813	0.0385159	0.680672
sinemet	sinemet	1533.5	1	1	1	1	1	1	1
loperamide	dulcolax	767	0.348163	0.306335	0.306335	0.306335	0.306335	0.0279698	0.560071
mannitol	tylenol	223	0.255192	0.325583	0.386823	0.275112	0.357493	0.448471	0.601325
mastodynia	earache	807.5	0.0345737	0.475316	0.475316	0.475316	0.475316	-0.152883	0.62057
meningism	zovirax	713.5	0.290485	0.493457	0.531988	0.493457	0.51299	0.122063	0.618017
meningism	hyperesthesia	536.75	0.320799	0.586703	0.569198	0.586703	0.576126	0.523432	0.747521
meningitis	headache	1221.25	0.509967	0.473168	0.51598	0.500324	0.502103	0.625451	0.631709
meningitis	meningism	864.5	1	0.636705	0.644756	0.636705	0.631908	1	0.725902
meningitis	tuberculosis	871.25	0.70191	0.671378	0.550509	0.695261	0.581844	0.672184	0.807613
metatarsalgia	colchicine	792.25	0.0869964	0.251833	0.391508	0.251833	0.329962	0.0469504	0.452834
metatarsalgia	toothache	573.25	0.152788	0.43176	0.49389	0.43176	0.464116	0.213295	0.633057
methadone	ultram	663.5	0.137727	0.448991	0.457256	0.448991	0.449903	0.278756	0.675367
medrol	prednisolone	1387.5	0.12606	0.493654	0.626983	0.493654	0.589124	0.154203	0.628271
myopathy	trembling	555.25	0.245446	0.333397	0.293691	0.272376	0.306551	0.226053	0.541417
mycosis	histoplasmosis	1282.5	0.603436	0.707478	0.689511	0.64986	0.698314	0.394417	0.826775
mycoses	meningitis	975.5	0.328895	0.653896	0.638539	0.653896	0.635304	0.513031	0.717374
mycosis	medrol	388.75	-0.051321	0.16384	0.264995	0.16384	0.221365	0.0702812	0.355018
mycosis	pain	355.25	0.125305	0.261578	0.347868	0.154166	0.304141	0.438022	0.583862
mycosis	carboplatin	340.5	0.445273	0.268644	0.223214	0.364893	0.226529	0.474231	0.497907
mycosis	lipitor	300.5	0.0298022	0.185717	0.227647	0.0942368	0.20745	0.198286	0.476251
myositis	medrol	792.75	-0.0309495	0.151028	0.248314	0.151028	0.218235	0.0430988	0.346991
myositis	myopathy	1103	0.560557	0.843504	0.697584	0.638359	0.744857	0.612674	0.898331
myositis	lipitor	853.75	0.0293349	0.21686	0.176643	0.0876905	0.189536	0.022981	0.356604
narcan	duragesic	484.25	0.54512	0.0448673	0.0613454	-0.0781065	0.0537331	0.476024	0.331132
narcan	morphine	571.5	0.300692	0.381517	0.330753	-0.000941079	0.348033	0.50729	0.677448
nausea	vomiting	1039.25	0.925887	0.950684	0.844352	0.931177	0.876585	0.947121	0.954937
nausea	zofran	974	0.487171	0.204752	0.284753	0.187759	0.246613	0.324464	0.475781
nephritis	pyorrhea	807.5	0.256555	0.038845	-0.0152706	0.038845	0.00328379	0.170273	0.451668
nocturia	ethanol	680.25	-0.119254	0.0451405	0.267848	0.0451405	0.183264	0.113486	0.394929
nocturia	bacitracin	353.75	0.253373	0.0986853	0.216558	0.0986853	0.162992	0.25424	0.486509
nocturia	diabetes	775.25	-0.0589509	0.262307	0.378679	0.262307	0.336517	0.233821	0.636622
nystagmus	incontinence	365.75	0.467824	0.244988	0.396898	0.402137	0.33582	0.218462	0.483057
obesity	diabetes	1142.25	0.839388	0.761618	0.490044	0.824912	0.561483	0.802981	0.797536
obesity	snoring	860	0.345579	0.435466	0.604686	0.361726	0.544376	0.399387	0.664904
obesity	xenical	1007.25	0.4939	0.297394	0.372902	0.429185	0.335014	0.340492	0.492438
prilosec	glucophage	305.75	0.731196	0.286926	0.300095	0.574823	0.293533	0.725459	0.339927
osteoporosis	prednisolone	755	0.205676	0.322367	0.27594	0.233911	0.28604	0.238429	0.691553
osteoporosis	thrombus	240.75	0.310941	0.129699	0.36062	0.266507	0.293378	0.159232	0.448136
osteoporosis	actonel	811.25	0.454084	0.182372	0.152437	0.152723	0.161277	0.364472	0.481244
osteoporosis	cardiomyopathy	295.25	0.431675	0.344552	0.212827	0.412076	0.252691	0.306321	0.580211
otitis	meningism	567	0.24291	0.503349	0.483616	0.503349	0.486596	0.312792	0.707015
pain	morphine	996.75	0.446433	0.508301	0.143422	0.456314	0.236629	0.575353	0.661109
pallor	albumin	528.75	0.205106	0.212596	0.342403	0.201998	0.29554	0.0714994	0.573293
pallor	aspirin	406.75	0.20625	0.238796	0.414732	0.210842	0.349502	0.214777	0.578393
pallor	coumadin	638.25	0.433515	0.203099	0.276524	0.352733	0.24536	0.29469	0.474385
pallor	iron	901.75	-0.0607395	0.157204	0.325583	0.00358589	0.265401	0.19801	0.49955
pallor	blanching	955	0.225329	0.689855	0.54846	0.405296	0.610755	0.182199	0.813516
pallor	weakness	1109.5	0.18251	0.667894	0.577419	0.338143	0.606544	0.514775	0.816671
pancreatitis	insulin	749.5	0.491696	0.331228	0.288969	0.457942	0.300383	0.608618	0.676043
pancreatitis	cataract	342	0.338504	0.338145	0.18265	0.33817	0.222186	0.136364	0.489351
peritonitis	ataxia	281.75	0.43123	0.168976	0.204296	0.363099	0.194309	0.527918	0.520149
photosensitization	aphonia	284.25	0.179393	-0.0459617	-0.0573165	-0.0459617	-0.051658	0.275863	0.407512
photosensitization	dermatitis	957.75	0.318307	0.354262	0.310602	0.354262	0.319034	0.450198	0.589009
plague	adenitis	816.25	0.298203	0.504162	0.481469	0.504162	0.491173	0.408394	0.690472
plague	cholestyramine	255.25	0.194237	0.121762	0.17855	0.121762	0.151508	0.182728	0.504212
pneumonia	cyanosis	623.25	0.320891	0.510436	0.436826	0.369645	0.464021	0.4678	0.684411
pneumoniae	dyspnea	833.75	0.448112	0.16061	0.289515	0.377761	0.243577	0.455783	0.563884
pneumoniae	septicemia	959.25	0.493769	0.675123	0.784989	0.54115	0.745923	0.507651	0.857179
pneumoniae	weakness	633.75	0.0888707	0.152179	0.272676	0.104686	0.231167	0.0838208	0.54305
polyuria	insulin	766.75	0.135141	0.388684	0.472862	0.202663	0.442773	0.311947	0.671286
polyuria	chyluria	189.5	-0.0292302	0.238916	0.231363	0.238916	0.233497	0.0497799	0.628585
polyuria	ketonuria	993.25	0.34752	0.673408	0.614841	0.673408	0.635439	0.465544	0.821606
proteinuria	diabetes	1047	0.325371	0.666162	0.522236	0.403301	0.564791	0.519136	0.813746
proteinuria	rogaine	285.25	0.189431	-0.0258752	0.0306306	0.046181	0.00855438	0.0638773	0.53166
proteinuria	lisinopril	926.5	0.456771	0.666689	0.505631	0.536883	0.553935	0.312625	0.818008
psoriasis	arthritis	1148.75	0.769266	0.739117	0.657094	0.760885	0.681958	0.726841	0.830812
psoriasis	atherosclerosis	169.5	0.517981	0.397976	0.332712	0.487414	0.350366	0.483347	0.645341
psoriasis	meningism	222.25	0.52947	0.327874	0.474567	0.327874	0.407803	0.487479	0.681303
psoriasis	spasm	221.25	0.326771	0.326169	0.429039	0.325086	0.397648	0.155383	0.677411
rabies	acne	256.25	0.338198	0.203121	0.214537	0.301966	0.207824	0.308369	0.370053
rales	cyanosis	687.5	0.069532	0.69817	0.627382	0.311784	0.652961	0.0399018	0.800788
rales	lasix	742	-0.0556316	0.239088	0.239088	0.0550946	0.239088	-0.0391454	0.357256
rales	hyperacusis	251.25	0.303915	0.332086	0.332086	0.314843	0.332086	0.290898	0.519851
hyperacusis	aphonia	431.75	0.0844073	0.397657	0.441749	0.397657	0.419775	-0.100857	0.589232
hyperacusis	bleomycin	607.5	0.599539	0.17708	0.172898	0.434671	0.165845	0.353264	0.532776
rheumatism	tylenol	923.5	0.417451	0.267767	0.263043	0.369668	0.262755	0.490839	0.620403
rheumatism	colchicine	775.25	0.408552	0.199893	0.41659	0.345582	0.340159	0.364841	0.415053
rheumatism	prednisolone	883.25	0.407826	0.409496	0.397231	0.408116	0.394531	0.558554	0.68895
rheumatism	sleeplessness	384.75	0.543954	0.223846	0.303924	0.42244	0.266863	0.490089	0.402391
rhonchi	rales	1075.5	0.389384	0.700597	0.696874	0.700597	0.698738	0.479579	0.771297
schistosomiasis	parasitemia	1187.5	0.495465	0.538807	0.532387	0.538807	0.535488	0.493988	0.698932
sciatica	motrin	854.5	0.375461	0.107327	0.173886	0.108404	0.144324	0.449789	0.469282
seasickness	ethanol	465	-0.000174707	0.122439	0.250758	0.0315265	0.193612	0.0281124	0.406221
seasickness	carsickness	893.25	0.289269	0.636424	0.539644	0.363552	0.559244	0.55532	0.68576
seasickness	nausea	870.75	0.516634	0.411086	0.292762	0.463126	0.331062	0.589388	0.496219
seasickness	clubbing	306.25	0.162393	0.415087	0.430208	0.283566	0.422686	0.254296	0.479654
seizures	insulin	332.75	0.411173	0.214482	0.286301	0.365359	0.266736	0.40818	0.635699
seizures	dilantin	1001.75	0.268513	0.479999	0.605048	0.334192	0.559676	0.324526	0.651636
seizures	calamine	190.75	0.210336	0.233779	0.233866	0.215021	0.228073	0.354522	0.416386
septicemia	dyspnea	434.5	0.479984	0.413848	0.338496	0.460071	0.363364	0.504515	0.616266
smallpox	vaccinia	721.5	0.478434	0.451423	0.465877	0.469725	0.458705	0.562331	0.621964
snoring	ethanol	706.25	0.0330062	0.104635	0.285623	0.0484459	0.216973	0.146319	0.446673
snoring	loperamide	242	0.0479544	0.259355	0.251552	0.259355	0.253552	0.126778	0.501866
snoring	stridor	492.75	0.126008	0.747121	0.690344	0.747121	0.712034	0.193865	0.848673
snoring	welts	327.5	0.0931566	0.117129	0.131375	0.148072	0.124297	0.0014644	0.411142
spasm	lasix	415.75	0.323028	0.196631	0.0384826	0.278777	0.0993593	0.175047	0.455607
spasm	opisthotonus	665.75	0.246351	0.36956	0.398863	0.36956	0.379375	0.189651	0.523477
starvation	anorexia	1176.75	0.379093	0.338711	0.443768	0.369085	0.411906	0.464287	0.621425
starvation	cisplatin	319	0.139615	0.196692	0.230607	0.152122	0.219824	0.44713	0.647608
starvation	mittelschmerz	145.5	0.0101366	0.16184	0.182194	0.16184	0.171157	0.0186653	0.429108
stridor	snoring	646.5	0.126008	0.747121	0.690344	0.747121	0.712034	0.193865	0.848673
syncope	xanax	618.25	0.274576	0.422339	0.332789	0.320436	0.368302	0.325279	0.618347
syncope	atenolol	639.5	0.317264	0.461778	0.353313	0.365051	0.396698	0.306971	0.731522
syncope	weakness	737	0.0704431	0.539465	0.475143	0.20114	0.496035	0.319758	0.698439
syphilis	gonorrhea	1132.25	0.846917	0.850377	0.719131	0.843978	0.762659	0.86298	0.891296
syphilis	penicillin	1094.25	0.462921	0.450862	0.561897	0.458535	0.515505	0.462311	0.709564
syphilis	dementias	960.5	0.406518	0.24385	0.349057	0.360348	0.301076	0.173721	0.570546
thalassemia	hemoglobinopathy	1307	0.452248	0.850493	0.618327	0.850493	0.717242	0.402603	0.843516
thalassemia	tremor	231.5	0.0712481	0.151656	0.366121	0.0912617	0.292398	0.211735	0.515861
thalassemia	iron	892.5	0.0359074	0.39582	0.713882	0.129942	0.604437	0.254329	0.631681
thrombocytopenia	arthritis	306.5	0.357289	0.52022	0.412769	0.390668	0.44759	0.352044	0.631824
thrombocytopenia	heartburn	328.5	0.383226	0.218201	0.408371	0.331651	0.326356	0.528518	0.528398
thromboembolism	dyspnea	962.5	0.444103	0.329934	0.423277	0.413259	0.389749	0.296542	0.566223
thromboembolism	hemoptysis	852	0.51952	0.494642	0.455096	0.496411	0.470263	0.477615	0.674649
thromboembolism	heparin	969.75	0.173099	0.614708	0.647165	0.280987	0.634362	0.288773	0.771876
thromboembolism	syncope	728.5	0.356725	0.567576	0.507832	0.417103	0.529992	0.317928	0.720764
thromboembolism	coumadin	964.75	0.23269	0.629767	0.73988	0.347827	0.694179	0.38148	0.716257
thromboembolism	fibrillation	1026.5	0.298133	0.61814	0.6431	0.388575	0.632677	0.235177	0.723947
synthroid	lidocaine	270.25	0.264789	0.0220246	0.0324697	0.0220246	0.027314	0.329918	0.43301
toothache	ataxia	255.5	0.304096	0.231233	0.375841	0.276874	0.316814	0.317001	0.571243
torticollis	erythromycin	343	0.410309	0.253494	0.350014	0.35885	0.302917	0.480296	0.501293
torticollis	spasm	1104	0.36176	0.548554	0.567203	0.425128	0.55022	0.508961	0.735483
tremor	sinemet	840.5	-0.0401091	0.517576	0.356011	0.517576	0.407824	-0.0455923	0.675066
tuberculosis	hemoptysis	789.5	0.263754	0.507611	0.661389	0.324971	0.600402	0.440625	0.793316
tuberculosis	clubbing	631.25	-0.0858141	0.316136	0.293011	0.0414696	0.290626	-0.100008	0.580681
erythema	dilantin	468.5	0.178877	0.182636	0.483367	0.17754	0.379175	-0.0206406	0.206737
erythema	tremor	316	0.297227	0.37939	0.411868	0.315475	0.402476	0.506831	0.630553
uremia	aspirin	256	0.319314	0.371395	0.319818	0.328649	0.334811	0.46486	0.699257
uremia	emaciation	499.5	0.462236	0.367687	0.353217	0.422726	0.349604	0.237171	0.606746
uremia	motrin	393.25	0.180841	0.179921	0.144058	0.148819	0.153815	0.197405	0.562433
uremia	nausea	621.25	0.405854	0.192257	0.232098	0.342701	0.2207	0.391241	0.592838
uremia	pyorrhea	551	0.340075	-0.00306717	0.0809288	-0.00306717	0.0473739	0.304975	0.407476
uremia	hypersomnolence	657.5	0.189235	0.331233	0.254988	0.331233	0.277043	0.249945	0.593922
vasculitis	convulsion	372.5	0.268628	0.315501	0.471332	0.28245	0.429358	0.215364	0.522681
vasculitis	hemiplegia	363.5	0.502711	0.449576	0.228486	0.485707	0.289061	0.589425	0.623834
virilization	drooling	543	0.176053	0.219377	0.169031	0.197015	0.193139	0.0889442	0.463262
coumadin	aspirin	1019.75	0.572041	0.574865	0.519173	0.569207	0.534824	0.555715	0.750644
zoonosis	babesiosis	1136.75	0.572985	0.818697	0.818697	0.674565	0.818697	0.3702	0.892942
zoonosis	plague	997.25	0.321194	0.762838	0.746298	0.46335	0.752927	0.335211	0.860013
zithromax	cipro	965	0.613996	0.451479	0.401274	0.567691	0.423411	0.699643	0.688727
cefepime	bacitracin	648.25	0.364304	0.718659	0.66314	0.718659	0.689005	0.402342	0.843373
iron	iron	1395	1	1	1	1	1	1	1
plavix	insulin	286.25	0.506003	-0.0229777	0.355404	0.351574	0.224015	0.26166	0.357022
plavix	coumadin	1183.5	0.698144	0.536867	0.553799	0.641786	0.546494	0.616071	0.653165
plavix	lipitor	895.5	0.744727	0.170939	0.489799	0.535125	0.345223	0.678068	0.519604
zoloft	prozac	1138.75	0.894541	0.330329	0.330288	0.178302	0.330306	0.885482	0.55434
carboplatin	cisplatin	1273.5	0.910475	0.909752	0.802978	0.906233	0.824757	0.884864	0.947247
carboplatin	zofran	940	0.577407	0.290521	0.284455	0.109741	0.270463	0.65049	0.596522
chills	snoring	322.5	0.586109	0.45436	0.464524	0.537502	0.460185	0.554969	0.631428
polydipsia	polyuria	1135.5	0.804533	0.865433	0.803343	0.828415	0.827228	0.822685	0.90534
agitation	morphine	527.5	0.199188	0.41325	0.648989	0.251241	0.563473	0.385024	0.703805
agitation	synthroid	637.5	0.0200613	0.240394	0.245528	0.240394	0.241257	-0.00368984	0.55071
photopsia	headache	632	0.0194605	0.662687	0.590706	0.662687	0.608441	0.140818	0.784897
cromolyn	prednisolone	856	0.0176245	0.650563	0.527457	0.650563	0.542499	-0.0118786	0.782429
cataracts	diabetes	652.75	0.617294	0.524982	0.592746	0.596083	0.564401	0.431122	0.692435
cataracts	insulin	391	0.41394	0.250869	0.396934	0.377498	0.34299	0.173996	0.486253
cataracts	glucophage	272.75	0.324743	0.0830711	0.193169	0.252841	0.144685	0.0289977	0.31952
cataracts	narcan	263.5	0.014298	0.107538	0.306133	0.0794219	0.230733	-0.179738	0.461727
cataracts	pancreatitis	307.5	0.481118	0.322949	0.245929	0.444294	0.27254	0.241033	0.554381
cataracts	wheezing	217.25	0.446873	0.256061	0.272869	0.389044	0.265786	0.447703	0.609839
esmolol	amiodarone	1058.75	0.115062	0.724691	0.658304	0.724691	0.67721	-0.0220479	0.789998
cozaar	diovan	1243.5	0.828703	0.576557	0.600032	0.735141	0.588598	0.822616	0.708113
clubbing	constipation	167.75	0.149502	0.445035	0.579396	0.247202	0.516799	0.236292	0.57168
clubbing	dyspnea	930.75	0.136874	0.782798	0.585485	0.359977	0.659042	0.283775	0.863767
clubbing	spiriva	846.75	-0.289696	0.11763	0.236395	-0.0846023	0.186269	-0.252703	0.559061
clubbing	garlic	194	0.0521919	0.0969244	0.106442	0.0622241	0.101711	0.159567	0.503024
mittelschmerz	aphonia	199.25	-0.0241829	0.427447	0.442654	0.427447	0.435087	0.00703874	0.596669
mittelschmerz	toothache	567.75	0.126069	0.178193	0.227883	0.178193	0.203891	0.0915798	0.352696
mittelschmerz	actonel	307.5	0.011779	0.353694	0.351669	0.353694	0.35268	-0.00798976	0.520289
ketonuria	insulin	891.5	0.353024	0.546797	0.439127	0.546797	0.463602	0.484696	0.704205
ketonuria	starvation	1225.25	0.058303	0.421958	0.600332	0.421958	0.518859	0.327145	0.710117
ketonuria	chyluria	334.5	0.221175	0.242409	0.308253	0.242409	0.276199	0.162704	0.609932
glomerulosclerosis	proteinuria	858	0.350493	0.822849	0.619474	0.465605	0.680227	0.133653	0.904735
reticulocytosis	aspirin	670.75	0.20288	0.255537	0.273385	0.255537	0.260961	0.266166	0.602975
reticulocytosis	hematemesis	427	0.342922	0.422686	0.413975	0.422686	0.416406	0.274616	0.666244
penicillin	cefazolin	1078.75	-0.0344815	0.760371	0.792195	0.760371	0.777968	0.0818618	0.871395
hyperextension	bacitracin	261.25	0.303063	0.104916	0.107957	0.211584	0.106447	-0.0559566	0.438661
hyperextension	hunger	338	0.128784	0.194801	0.368864	0.147251	0.293537	0.438667	0.443368
fishmouth	polyuria	303.25	-0.0423129	0.378241	0.179614	0.0482912	0.201323	0.0995329	0.711746
fibrillation	angina	725.5	0.533038	0.743189	0.486633	0.5872	0.567946	0.622762	0.841627
fibrillation	atenolol	817.25	0.350765	0.579547	0.576393	0.426853	0.576262	0.247714	0.736554
fibrillation	halitosis	348	0.410412	0.123262	0.192215	0.286314	0.160093	0.430598	0.474159
fibrillation	synthroid	881.5	0.0986344	-0.0606183	0.16697	-0.0606183	0.0626269	-0.200009	0.330643
fibrillation	coumadin	1106.75	0.301652	0.640985	0.557442	0.399941	0.59281	0.207112	0.740274
fibrillation	calamine	256	0.106364	0.117426	0.191425	0.109041	0.157006	0.133777	0.347456
fibrillation	cardiomyopathies	764.5	0.449889	0.674332	0.643961	0.674332	0.655489	0.416447	0.740322
thirsty	lasix	935.25	0.0764842	0.222822	0.244819	0.135615	0.233969	0.211902	0.492025
thirsty	hunger	935.75	0.289857	0.569371	0.564062	0.375113	0.561633	0.319916	0.715959
hyperemesis	nausea	1240.25	0.274166	0.555371	0.517976	0.347396	0.528929	0.352811	0.632209
hyperemesis	zofran	738.5	0.571342	0.105733	0.117657	0.12149	0.110984	0.517336	0.33809
hyperemesis	carboplatin	765.25	0.520287	0.200656	0.364711	0.397589	0.316775	0.427995	0.439947
grimaces	hemiballismus	634	0.00967006	0.470291	0.470291	0.470291	0.470291	0.0139332	0.533093
dyslipidemia	angina	806	0.452036	0.565156	0.495188	0.47722	0.511239	0.301876	0.817111
dyslipidemia	cholestyramine	889.5	0.421171	0.45415	0.42863	0.45415	0.440321	0.227951	0.690867
dyslipidemia	constipation	318.5	0.501369	0.298984	0.71318	0.419759	0.53329	0.38088	0.654729
dyslipidemia	hyperlipidemia	809.5	0.790643	0.917596	0.926249	0.835817	0.920784	0.648156	0.940388
dyslipidemia	activase	531.75	0.443228	0.028579	0.149308	0.260232	0.091652	0.178785	0.522812
dyslipidemia	iron	239	-0.171649	0.267803	0.420185	-0.0269015	0.359079	0.0766909	0.575172
dyslipidemia	lipitor	1029.5	0.269748	0.422093	0.518153	0.329815	0.473383	0.338474	0.612697
hyperoxia	anoxia	252	0.466943	0.683422	0.683422	0.683422	0.683422	0.480188	0.821368
hyperoxia	xenical	343.5	0.226193	0.0709109	0.117039	0.0709109	0.0944119	0.0323685	0.334037
parasitemia	malaria	1239.25	0.667977	0.706778	0.706778	0.706778	0.706778	0.543262	0.836288
actonel	fosamax	1276.5	0.724755	0.236913	0.236913	0.208965	0.236913	0.714952	0.535868
levaquin	avelox	1120.25	0.17213	0.0214474	0.232546	0.0861063	0.127018	0.125848	0.55625
lipitor	lovastatin	1174.75	0.637121	0.37168	0.452882	0.546274	0.413135	0.705812	0.633107
lipitor	zocor	1330.75	0.857909	0.569981	0.639948	0.748584	0.605629	0.830051	0.761688
calamine	bleomycin	227	0.316725	0.258067	0.238874	0.293008	0.233447	0.249672	0.545863
avitaminosis	starvation	984.75	-0.156905	0.351166	0.479181	0.351166	0.419945	-0.154242	0.598874
thrombophilias	hemoptysis	469.75	0.501483	0.1082	0.174371	0.1082	0.143497	0.359959	0.424402
thrombophilias	coumadin	846.75	0.422351	0.310867	0.43512	0.310867	0.376303	0.336039	0.46873
neuropathy	constipation	477.25	0.509943	0.497984	0.447016	0.506517	0.457127	0.550358	0.75963
neuropathy	diabetes	1032	0.407434	0.558355	0.50224	0.435778	0.517032	0.57902	0.797346
neuropathy	insulin	754.75	0.416094	0.278532	0.404471	0.388597	0.372293	0.450553	0.612251
neuropathy	glucophage	487.75	0.529381	0.233864	0.190656	0.444751	0.200998	0.405094	0.61947
neuropathy	syphilis	1034	0.208898	0.307505	0.218956	0.229932	0.243936	0.365171	0.662342
pyorrhea	nephritis	777.5	0.256555	0.038845	-0.0152706	0.038845	0.00328379	0.170273	0.451668
tiredness	atenolol	537	0.211057	0.21099	0.246379	0.210028	0.228871	0.274057	0.647091
tiredness	calan	233.75	0.116827	0.196591	0.196591	0.149749	0.196591	0.160913	0.410838
tiredness	hypersomnolence	1055.25	0.562567	0.730037	0.730037	0.730037	0.730037	0.626642	0.734285
hemophilia	thromboembolism	450	0.323898	0.604335	0.653357	0.401254	0.635462	0.300737	0.805013
bandemia	meningism	776.75	0.0308603	0.56647	0.592765	0.56647	0.579714	0.234173	0.6893
bandemia	nausea	503.25	-0.0145441	0.220691	0.422758	0.220691	0.341744	0.090394	0.518378
hypersomnolence	snoring	764	0.54994	0.795988	0.750612	0.795988	0.766373	0.627141	0.853804
myelosuppression	snoring	358	0.318335	0.142178	0.202461	0.142178	0.17789	0.293999	0.407723
hemicrania	tylenol	619.5	0.377902	0.449903	0.449903	0.449903	0.449903	0.412661	0.664335
hemicrania	nitroglycerine	298.75	0.236729	0.361541	0.42904	0.361541	0.39639	0.283288	0.585837
hemicrania	headache	748.75	0.0206795	0.839215	0.592353	0.839215	0.679292	0.0868974	0.91065
cardiomyopathy	tylenol	241	0.206307	-0.104013	-0.0555185	0.118798	-0.07299	0.221385	0.404385
cardiomyopathy	angina	861.5	0.468924	0.68587	0.715824	0.519737	0.707057	0.537326	0.833631
cardiomyopathy	rales	705.75	0.357962	0.513814	0.408084	0.398977	0.439916	0.34822	0.68121
cardiomyopathies	syncope	869.5	0.366033	0.506991	0.509122	0.506991	0.50369	0.510881	0.657027
sleeplessness	agitation	882.5	0.44902	0.571862	0.676454	0.486509	0.625685	0.450499	0.683609
sluggishness	fatigue	1186.5	0.44109	0.405285	0.284689	0.418867	0.304502	0.476382	0.545588
blanching	pallor	1180.75	0.225329	0.689855	0.54846	0.405296	0.610755	0.182199	0.813516
overeating	sandimmune	232.75	0.138858	-0.0862338	-0.0862338	-0.0862338	-0.0862338	0.118493	0.233393
overeating	seizures	396.5	0.435621	0.230199	0.250688	0.366487	0.236781	0.527389	0.456276
overeating	malnutrition	160.75	0.495795	0.489832	0.419843	0.479017	0.433096	0.466358	0.653811
cirrhosis	anemia	727.5	0.641872	0.617838	0.477042	0.636154	0.523125	0.570608	0.765875
cirrhosis	hematemesis	1040.25	0.242969	0.518491	0.535575	0.518491	0.527702	0.306276	0.734901
cirrhosis	hemochromatosis	956	0.465789	0.519204	0.567017	0.47553	0.546796	0.391806	0.728206
cirrhosis	methotrexate	706.25	0.433406	0.35603	0.275173	0.415181	0.292118	0.463689	0.607106
cirrhosis	zocor	498	0.232008	0.306933	0.306307	0.250515	0.302698	0.226709	0.54232
cirrhosis	lipitor	390.5	0.180768	0.19572	0.41456	0.183226	0.322274	0.20244	0.502216
weakness	cortisone	682	0.0917163	0.24452	0.285028	0.127575	0.270017	0.310927	0.50879
weakness	emaciation	956.25	0.232028	0.681181	0.547511	0.383097	0.589952	0.407349	0.728376
weakness	paresis	1158.25	0.175774	0.837074	0.757565	0.365297	0.781669	0.432625	0.872603
weakness	zocor	889.75	0.130661	0.153124	0.188706	0.136723	0.17114	0.0837486	0.429125
allergy	bacitracin	203	0.12838	0.334534	0.484097	0.187473	0.415232	0.143616	0.537625
allergy	meningism	319.5	0.632848	0.256676	0.235698	0.256676	0.236293	0.582787	0.660336
regurgitation	heartburn	1106.5	0.494895	0.468381	0.39553	0.486026	0.414364	0.499626	0.738158
			0.337871	0.52707	0.499257	0.430398	0.527165	0.373309	0.477122
