# Supplementary material for: Projection Word Embedding Model With Hybrid Sampling Training for Classifying ICD-10-CM Codes: Longitudinal Observational Study
Source: JMIR Med Inform. 2019 Jul 23;7(3):e14499. doi: 10.2196/14499 (PMC6683650; doi:10.2196/14499)
Supplement: Multimedia Appendix 2 [file medinform_v7i3e14499_app2.xlsx]

## Sheet: EHR
	Testing set-1			Testing set-2
	Precision	Recall	F-measure	Precision	Recall	F-measure
E11	0.961947	0.971552	0.966726	0.963105	0.973658	0.968353
I11	0.83216	0.948358	0.886467	0.845572	0.933645	0.887429
I10	0.875138	0.902112	0.88842	0.862786	0.872071	0.867404
Z51	0.808587	0.864859	0.835777	0.93677	0.4815	0.636063
A41	0.907121	0.981126	0.942673	0.878756	0.942105	0.909329
E78	0.959083	0.986532	0.972614	0.929695	0.960531	0.944861
I25	0.898451	0.969179	0.932476	0.795876	0.922027	0.85432
C77	0.608619	0.807245	0.694	0.168468	0.827434	0.279939
N18	0.939465	0.949921	0.944664	0.883394	0.917968	0.900349
C78	0.816977	0.927236	0.868621	0.664763	0.849844	0.745995
J18	0.805893	0.954042	0.873732	0.797996	0.94491	0.865261
N39	0.888988	0.960501	0.923362	0.936176	0.9512	0.943628
C50	0.976142	0.952924	0.964393	0.954918	0.656338	0.777963
E87	0.922493	0.955107	0.938517	0.932754	0.942681	0.937691
K21	0.965027	0.942675	0.95372	0.96124	0.958639	0.959938
C79	0.855629	0.82136	0.838145	0.785714	0.690314	0.734931
N40	0.939319	0.949906	0.944583	0.946388	0.920765	0.933401
C34	0.890123	0.974324	0.930323	0.78757	0.939159	0.856711
I69	0.742188	0.655738	0.69629	0.73765	0.661677	0.697601
J44	0.955812	0.967899	0.961817	0.972664	0.926201	0.948864
I50	0.817657	0.909174	0.86099	0.800746	0.87759	0.837409
Z99	0.777778	0.848064	0.811401	0.589048	0.662206	0.623488
Z95	0.620112	0.794479	0.696549	0.668437	0.743476	0.703962
D64	0.771527	0.763636	0.767561	0.681026	0.750707	0.714171
I48	0.90619	0.985279	0.944081	0.896789	0.980441	0.936751
N17	0.913341	0.83264	0.871126	0.943446	0.803585	0.867917
K80	0.874382	0.913223	0.89338	0.826725	0.896973	0.860418
C18	0.865751	0.894105	0.879699	0.882481	0.738616	0.804165
J96	0.843575	0.884075	0.86335	0.886923	0.878182	0.882531
B96	0.610108	0.868448	0.716709	0.641873	0.845297	0.729672
Z3A	0.940608	0.988389	0.963907	0.871456	0.719189	0.788035
G47	0.926573	0.981481	0.953237	0.82094	0.964361	0.88689
F03	0.795535	0.969914	0.874112	0.873321	0.950237	0.910157
Z37	0.919718	0.990895	0.953981	0.882729	0.728873	0.798457
I13	0.589319	0.833333	0.690399	0.545701	0.763775	0.636579
Z38	0.828283	0.993939	0.903581	0.848739	0.858578	0.85363
K59	0.930979	0.966667	0.948487	0.892684	0.957815	0.924103
B18	0.743656	0.925258	0.824577	0.427966	0.947467	0.589609
F32	0.814114	0.809932	0.812017	0.845929	0.883721	0.864412
C22	0.899516	0.909425	0.904443	0.858473	0.830631	0.844323
D50	0.65884	0.785832	0.716754	0.722805	0.769817	0.745571
N28	0.834711	0.642289	0.725966	0.797069	0.771834	0.784249
L03	0.654857	0.906646	0.760451	0.922236	0.924858	0.923545
K76	0.841137	0.765601	0.801594	0.854277	0.761704	0.805339
M10	0.808883	0.955485	0.876093	0.783608	0.969697	0.866777
N13	0.823212	0.905045	0.862191	0.877998	0.920219	0.898613
Z85	0.495775	0.534954	0.51462	0.454896	0.57561	0.508183
B19	0.174221	0.450549	0.251277	0.625743	0.368728	0.464024
C20	0.869198	0.88412	0.876596	0.950355	0.509506	0.663367
K64	0.963483	0.975818	0.969611	0.941685	0.94714	0.944405
I63	0.685015	0.864865	0.764505	0.812636	0.787474	0.799857
J90	0.732733	0.938462	0.822934	0.632667	0.93865	0.755866
K25	0.91446	0.853612	0.882989	0.935011	0.844874	0.88766
Z79	0.0495156	0.176245	0.0773109	0.314441	0.14407	0.197603
M48	0.741096	0.837461	0.786337	0.597287	0.849407	0.701378
D69	0.859048	0.947479	0.901099	0.871387	0.902695	0.886765
K74	0.810435	0.903101	0.854262	0.84744	0.767992	0.805762
K29	0.870544	0.926148	0.897485	0.883942	0.85402	0.868723
M17	0.758347	0.950199	0.843501	0.772953	0.885572	0.825439
R65	0.809148	0.866554	0.836868	0.869687	0.839633	0.854396
K72	0.680412	0.787053	0.729858	0.522761	0.66356	0.584805
E88	0.885827	0.918367	0.901804	0.836245	0.933009	0.881981
M35	0.965404	0.905719	0.934609	0.875	0.608696	0.717949
N20	0.668919	0.9	0.767442	0.763049	0.851989	0.80507
M51	0.800866	0.799136	0.8	0.884647	0.652387	0.750969
T45	0.593333	0.593333	0.593333	0.17619	0.493333	0.259649
K92	0.831492	0.714964	0.768838	0.766327	0.594616	0.669639
Z86	0.368421	0.434783	0.39886	0.247026	0.388767	0.302097
J45	0.902214	0.981928	0.940385	0.880173	0.950624	0.914043
K56	0.6841	0.849351	0.757822	0.744649	0.931671	0.827727
O70	0.971429	0.978417	0.97491	0.687627	0.653179	0.66996
C56	0.923833	0.921569	0.922699	1	0.277108	0.433962
K75	0.796258	0.849224	0.821888	0.658768	0.676399	0.667467
D70	0.78733	0.90625	0.842615	0.675	0.835052	0.746544
S72	0.788793	0.924242	0.851163	0.760799	0.924765	0.834807
Z22	0.276673	0.859551	0.418605	0.813889	0.84438	0.828854
M43	0.807198	0.920821	0.860274	0.894142	0.780269	0.833333
K26	0.901899	0.913462	0.907643	0.86858	0.895639	0.881902
E79	0.891041	0.960836	0.924623	0.693989	0.984496	0.814102
F31	0.913043	0.97541	0.943197	0.956056	0.951974	0.954011
S82	0.85879	0.889552	0.8739	0.895358	0.85822	0.876396
M47	0.678947	0.877551	0.765579	0.375204	0.418182	0.395529
D25	0.818653	0.908046	0.861035	0.868313	0.890295	0.879167
C61	0.862928	0.905229	0.883573	0.656992	0.813725	0.727007
J69	0.88961	0.958042	0.922559	0.920648	0.95318	0.936632
K83	0.59306	0.864368	0.703461	0.545351	0.868231	0.669916
K40	0.86119	0.971246	0.912913	0.897541	0.956332	0.926004
G20	0.90411	0.979228	0.940171	0.0106545	0.7	0.0209895
C16	0.858586	0.838816	0.848586	0.57485	0.564706	0.569733
I21	0.542857	0.93007	0.685567	0.698853	0.884988	0.780983
H40	0.891228	0.947761	0.918626	0.915254	0.885246	0.9
H25	0.87963	0.420354	0.568862	0.921053	0.175	0.294118
I12	0.571006	0.496144	0.530949	0.595568	0.491429	0.53851
C73	0.868914	0.87218	0.870544	0.535714	0.5	0.517241
K35	0.957895	0.941379	0.949565	0.960437	0.941176	0.950709
Z94	0.791123	0.940994	0.859574	0.470588	0.8	0.592592
G81	0.837838	0.216783	0.344444	0.918919	0.108858	0.194656
F10	0.955479	0.917763	0.936242	0.839056	0.807018	0.822725
I08	0.761155	0.926518	0.835735	0.834273	0.919255	0.874705
S42	0.880503	0.906149	0.893142	0.805205	0.877148	0.839638
J15	0.674877	0.474048	0.556911	0.801775	0.376389	0.512287
S52	0.88785	0.916399	0.901899	0.836193	0.928139	0.87977
C67	0.891525	0.764535	0.823161	0.816092	0.417647	0.552529
K62	0.914692	0.869369	0.891455	0.720988	0.793478	0.755498
C15	0.879725	0.977099	0.925859	0.71028	0.638655	0.672566
S06	0.659884	0.790941	0.719493	0.772936	0.871552	0.819287
J98	0.632812	0.382075	0.476471	0.641509	0.313364	0.421052
D49	0.216942	0.504808	0.303468	0.463235	0.59434	0.520661
G93	0.833333	0.422794	0.560976	0.686792	0.444988	0.540059
Z96	0.710204	0.809302	0.756522	0.514286	0.651584	0.574851
E86	0.802589	0.832215	0.817133	0.936886	0.919289	0.928004
N80	0.825328	0.875	0.849438	0.673367	0.8375	0.746518
R18	0.756264	0.932584	0.83522	0.512731	0.926778	0.660208
C11	0.956522	0.836502	0.892495	0.873684	0.709402	0.783019
K70	0.806569	0.924686	0.861598	0.935637	0.934371	0.935004
I34	0.813665	0.579646	0.677003	0.471404	0.546185	0.506047
D68	0.788321	0.896266	0.838835	0.737958	0.9575	0.833515
I49	0.546547	0.774468	0.640845	0.605042	0.827586	0.699029
M25	0.649606	0.730088	0.6875	0.51046	0.394822	0.445255
R17	0.712375	0.726962	0.719595	0.634897	0.835907	0.721666
M06	0.864407	0.944444	0.902655	0.849558	0.880734	0.864865
R91	0.666667	0.74	0.701422	0.615385	0.699454	0.654732
R16	0.776515	0.903084	0.835031	0.711172	0.947368	0.812451
I74	0.375224	0.93722	0.535897	0.459016	0.933333	0.615384
N10	0.865385	0.961538	0.910931	0.891986	0.833876	0.861953
G45	0.877256	0.934615	0.905028	0.915094	0.803867	0.855882
F20	0.927273	0.948837	0.937931	0.973498	0.919866	0.945922
K85	0.816514	0.851675	0.833724	0.830393	0.92868	0.876791
C83	0.665517	0.831897	0.739464	0.473684	0.642857	0.545454
K27	0.852941	0.922727	0.886463	0.881988	0.827506	0.853879
K65	0.761702	0.710317	0.735113	0.773134	0.803101	0.787833
C25	0.857678	0.923387	0.88932	0.625	0.833333	0.714286
R33	0.775362	0.880658	0.824663	0.788591	0.685131	0.733229
C19	0.978723	0.657143	0.786325	0.787671	0.5	0.611702
K57	0.735507	0.914414	0.815261	0.701062	0.966527	0.812665
Z74	0.675472	0.881773	0.764957	0.468237	0.886486	0.612798
F41	0.889868	0.874459	0.882096	0.839243	0.910256	0.873308
L89	0.876652	0.995	0.932084	0.891605	0.969942	0.929125
C54	0.905325	0.746341	0.818182	1	0.0952381	0.173913
I85	0.818548	0.971292	0.888403	0.862166	0.941628	0.900147
J34	0.961111	0.835749	0.894057	0.97992	0.945736	0.962525
M32	0.959091	0.890295	0.923414	0.914286	0.727273	0.810127
E03	0.795775	0.91498	0.851224	0.815145	0.950649	0.877698
R56	0.519713	0.868263	0.650224	0.662739	0.860421	0.748752
D63	0.767635	0.698113	0.731225	0.630435	0.520646	0.570305
G40	0.890411	0.526316	0.661578	0.888087	0.602203	0.717724
K31	0.639241	0.429787	0.513995	0.5625	0.52454	0.542857
R64	0.885	0.983333	0.931579	0.832636	0.892377	0.861472
M50	0.661088	0.854054	0.745283	0.723735	0.759184	0.741036
F43	0.924419	0.952096	0.938053	0.941011	0.818071	0.875245
K52	0.786885	0.631579	0.70073	0.844997	0.803189	0.823563
M54	0.646091	0.659664	0.652807	0.440633	0.347917	0.388824
R57	0.574661	0.869863	0.692098	0.810084	0.78374	0.796694
Z93	0.433594	0.569231	0.492239	0.526596	0.566794	0.545956
B95	0.496403	0.32243	0.390935	0.511864	0.305359	0.382521
J31	0.959184	0.839286	0.895238	0.943609	0.922794	0.933085
J47	0.910345	0.94964	0.929577	0.902256	0.882353	0.892194
F33	0.917012	0.840304	0.876984	0.967742	0.812808	0.883534
B90	0.606299	0.9625	0.743961	0.396122	0.925566	0.554801
R50	0.598214	0.387283	0.470175	0.674658	0.102073	0.177318
J84	0.845714	0.891566	0.868035	0.74477	0.859903	0.798206
F60	0.972973	0.842105	0.902821	0.939189	0.631818	0.755435
E83	0.693252	0.701863	0.697531	0.819549	0.807407	0.813433
E05	0.934426	0.784404	0.852868	0.859504	0.83871	0.84898
T82	0.769231	0.765306	0.767263	0.735931	0.584192	0.651341
D61	0.832512	0.875648	0.853535	0.674877	0.845679	0.750685
C53	0.77451	0.892655	0.829396	0.617021	0.27619	0.381578
I27	0.833333	0.923913	0.876289	0.762105	0.902743	0.826484
K12	0.698448	0.951662	0.805627	0.479381	0.841629	0.610837
M81	0.819672	0.840336	0.829876	0.821429	0.486772	0.611295
R31	0.771084	0.719101	0.744186	0.71173	0.769892	0.739669
S02	0.789474	0.774194	0.781759	0.703125	0.845511	0.767772
I82	0.746606	0.846154	0.793269	0.804255	0.836283	0.819956
S22	0.774725	0.819767	0.79661	0.807229	0.697256	0.748223
K01	0.924731	0.982857	0.952909	0.857143	0.75	0.8
C06	0.572289	0.748031	0.648464	0.75	0.409091	0.529412
T81	0.403509	0.389831	0.396552	0.732323	0.325112	0.45031
I61	0.432099	0.7	0.534351	0.6625	0.64898	0.65567
K44	0.895604	0.947674	0.920904	0.870504	0.964143	0.914934
M75	0.876471	0.881657	0.879056	0.832244	0.862302	0.847006
M23	0.654867	0.836158	0.734491	0.656805	0.652941	0.654867
I65	0.622568	0.820513	0.707965	0.568493	0.553333	0.560811
I35	0.477193	0.824242	0.604444	0.351554	0.730512	0.474674
I67	0.380952	0.745342	0.504202	0.157025	0.38	0.222222
H33	0.808642	0.916084	0.859016	0.836364	0.821429	0.828829
S83	0.425373	0.74026	0.540284	0.605932	0.303609	0.404526
J38	0.834356	0.751381	0.790698	0.837838	0.601942	0.700565
J30	0.861635	0.944828	0.901316	0.677095	0.954331	0.792157
I70	0.28877	0.473684	0.358804	0.447674	0.432584	0.44
J91	0.805369	0.576923	0.672269	0.764706	0.126829	0.217573
Z98	0.270175	0.416216	0.32766	0.303738	0.429515	0.355839
I71	0.664384	0.858407	0.749035	0.735577	0.884393	0.80315
K22	0.744186	0.621359	0.677249	0.773463	0.644205	0.702941
M84	0.420118	0.5	0.456592	0.160338	0.245161	0.193878
J32	0.718954	0.956522	0.820896	0.481366	0.95092	0.639175
J06	0.839286	0.79661	0.817391	0.857143	0.792297	0.823445
C64	0.973684	0.345794	0.510345	0.411765	0.225806	0.291666
I07	0.215434	0.858974	0.344473	0.197381	0.627976	0.300356
I51	0.405172	0.398305	0.401709	0.408163	0.251572	0.311284
D18	0.869565	0.769231	0.816327	0.840491	0.820359	0.830303
E66	0.901515	0.881481	0.891386	0.883929	0.916667	0.9
K82	0.764706	0.758333	0.761506	0.740181	0.772871	0.756173
R63	0.648649	0.72	0.682464	0.695652	0.736842	0.715655
Z53	0.123288	0.0616438	0.0821918	1	1	1
R41	0.46875	0.585938	0.520833	0.379668	0.628866	0.47348
H91	0.951613	0.504274	0.659218	0.840426	0.464706	0.598485
Z47	0.572414	0.542484	0.557047	0.241935	0.15	0.185185
A09	0.862069	0.704225	0.775194	0.884393	0.686099	0.772727
P59	0.904412	0.97619	0.938931	0.955882	0.95122	0.953545
C71	0.757009	0.72973	0.743119	0.321429	0.3	0.310345
D72	0.711111	0.5	0.587156	0.612121	0.673333	0.64127
R19	0.441406	0.849624	0.580977	0.328179	0.746094	0.455848
D12	0.376947	0.834483	0.519313	0.295367	0.81383	0.433428
N31	0.708333	0.944444	0.809524	0.822835	0.836	0.829365
R11	0.723404	0.69863	0.710801	0.666667	0.435897	0.527132
Z48	0.615385	0.412371	0.493827	0.047619	0.0227273	0.0307692
Z90	0.182131	0.353333	0.240363	0.144144	0.108844	0.124031
K60	0.975	0.919811	0.946602	0.968553	0.690583	0.806283
K63	0.64	0.303318	0.411576	0.523585	0.281726	0.366337
M21	0.801802	0.635714	0.709163	0.275	0.174603	0.213592
D56	0.917355	0.932773	0.925	0.868182	0.922705	0.894614
I86	0.894737	0.836066	0.864407	0.699346	0.775362	0.735395
D62	0.706897	0.656	0.680498	0.808257	0.677171	0.73693
R47	0.705882	0.285714	0.40678	0.571429	0.121212	0.2
P36	0.75	0.981818	0.850394	0.573171	0.635135	0.602564
B02	0.789062	0.776923	0.782946	0.811765	0.857143	0.833837
D05	0.628571	0.578947	0.60274	0.333333	0.5	0.4
H66	0.928571	0.689394	0.791304	0.626761	0.581699	0.60339
R78	0.521505	0.746154	0.613924	0.603797	0.761981	0.673729
L30	0.376812	0.619048	0.468468	0.374415	0.866426	0.522876
M79	0.539474	0.44086	0.485207	0.564103	0.293333	0.385965
R42	0.633721	0.893443	0.741497	0.728169	0.756955	0.742283
R59	0.466368	0.83871	0.599424	0.423077	0.709677	0.53012
B35	0.930769	0.923664	0.927203	0.804281	0.916376	0.856677
H35	0.786408	0.637795	0.704348	1	0.855072	0.921875
C02	0.788732	0.622222	0.695652	0.56	0.35	0.430769
H43	0.75969	0.907407	0.827004	0.522727	0.92	0.666666
I42	0.720721	0.720721	0.720721	0.731481	0.858696	0.79
I77	0.237991	0.553299	0.332824	0.136986	0.471698	0.212314
G91	1	0.0909091	0.166667	1	0.0717131	0.133829
E04	0.640351	0.640351	0.640351	0.72807	0.747748	0.737778
E30	0.941799	0.983425	0.962162	1	0.978261	0.989011
E80	0.422311	0.946429	0.584022	0.342466	0.806452	0.48077
K05	0.797753	0.70297	0.747368	0.710227	0.698324	0.704225
S62	0.859155	0.575472	0.689266	0.829659	0.612426	0.704681
F01	0.715152	0.855072	0.778878	0.857143	0.744526	0.796875
C24	0.857143	0.406015	0.55102	0.6	0.103448	0.17647
G62	0.728261	0.736264	0.73224	0.4125	0.66	0.507692
N81	0.867188	0.932773	0.898785	0.732143	0.650794	0.689076
S32	0.322981	0.514851	0.396947	0.678309	0.403279	0.505826
R00	0.674603	0.801887	0.732759	0.832845	0.706468	0.764469
M41	0.658824	0.888889	0.756757	0.701754	0.930233	0.8
R60	0.626667	0.789916	0.698885	0.491071	0.588235	0.535279
G31	0.68254	0.413462	0.51497	0.8125	0.45614	0.584269
J93	0.695035	0.924528	0.793522	0.756637	0.960674	0.846534
Q24	0.299145	0.853659	0.443038	0.873563	0.752475	0.80851
O60	0.638298	0.526316	0.576923	0.565789	0.26875	0.364407
B37	0.666667	0.75	0.705882	0.746154	0.664384	0.702899
N73	0.882353	0.714286	0.789474	0.933775	0.708543	0.805715
C80	0.220339	0.329114	0.263959	0.317308	0.388235	0.349206
G82	0.796296	0.747826	0.7713	0.733696	0.579399	0.647482
D17	0.730159	0.442308	0.550898	0.875969	0.591623	0.70625
R04	0.852459	0.547368	0.666667	0.771186	0.598684	0.674074
M80	0.612903	0.835165	0.706977	0.386473	0.829016	0.527183
C85	0.280285	0.951613	0.433028	0.472527	0.934783	0.627737
I83	0.934641	0.953333	0.943894	0.956989	0.936842	0.946808
R06	0.315217	0.651685	0.424908	0.450249	0.383475	0.414188
R79	0.621622	0.201754	0.304636	0.552632	0.333333	0.415841
T86	0.620155	0.733945	0.672269	0.063745	0.313725	0.10596
I47	0.736842	0.857143	0.792453	0.868852	0.572973	0.690554
J03	0.814286	0.876923	0.844444	0.83839	0.911171	0.873267
I24	0.416988	0.878049	0.565445	0.274112	0.670807	0.389189
C03	0.373832	0.769231	0.503145	0.56	0.35	0.430769
L97	0.550847	0.670103	0.604651	0.610619	0.575	0.592274
O34	0.980769	0.671053	0.796875	1	0.0874317	0.160804
I95	0.845528	0.936937	0.888889	0.808333	0.822034	0.815126
F25	0.891304	0.97619	0.931818	0.895522	0.867052	0.881057
H26	0.54878	0.6	0.573248	0.273333	0.854167	0.414141
B17	0.465969	0.855769	0.60339	0.364425	0.844221	0.509091
J09	0.756098	0.553571	0.639175	0.36	0.507692	0.421276
N04	0.715385	0.885714	0.791489	0.663934	0.880435	0.757009
C32	0.52	0.506494	0.513158	0.25	0.318182	0.28
J81	0.769231	0.326087	0.458015	0.624535	0.485549	0.546341
N83	0.704545	0.815789	0.756098	0.792208	0.570093	0.663043
T50	0.11358	0.516854	0.186235	0.128788	0.733813	0.219119
D46	0.91358	0.718447	0.804348	0.911765	0.794872	0.849315
K91	0.480447	0.485876	0.483146	0.184685	0.362832	0.244776
P22	0.925926	0.833333	0.877193	0.954545	0.466667	0.626866
E46	0.725	0.90625	0.805556	0.676157	0.940594	0.78675
G30	0.903846	0.959184	0.930693	0.495935	0.792208	0.61
J95	0.52439	0.623188	0.569536	0.264706	0.692308	0.382979
A49	0.0416667	0.0144928	0.0215054	0.0666667	0.0164835	0.0264317
S92	0.65	0.658228	0.654088	0.663594	0.721805	0.691477
C13	0.763158	0.527273	0.623656	0.833333	0.172414	0.285715
I46	0.626866	0.583333	0.604317	0.880952	0.501355	0.639033
K86	0.636364	0.707071	0.669856	0.659259	0.80543	0.725051
D35	0.541667	0.506494	0.52349	0.875	0.56	0.682927
R73	0.589928	0.732143	0.653386	0.703704	0.880309	0.782161
E22	0.0791667	0.59375	0.139706	0.343195	0.892308	0.495726
I31	0.62766	0.907692	0.742138	0.79845	0.78626	0.792308
M87	0.820513	0.711111	0.761905	0.876923	0.550725	0.676558
A15	0.6	0.851852	0.704082	0.751163	0.884932	0.812579
C66	0.79	0.908046	0.84492	1	0.3	0.461538
T07	0.443038	0.443038	0.443038	0.0229885	0.222222	0.0416667
T84	0.495726	0.384106	0.432836	0.496203	0.510417	0.50321
I26	0.583333	0.816667	0.680556	0.696429	0.821053	0.753624
K81	0.718182	0.782178	0.748815	0.684411	0.756303	0.718563
L50	0.896104	0.75	0.816568	0.881356	0.924444	0.902386
M19	0.636364	0.245614	0.35443	0.9	0.089404	0.162651
M62	0.463415	0.791667	0.584615	0.510145	0.739496	0.603774
P07	0.85	0.931507	0.888889	0.165094	0.555556	0.254545
F02	0.661017	0.78	0.715596	0.533333	0.16	0.246154
R97	0.687023	0.833333	0.753138	0.571429	0.77551	0.658009
H90	0.6	0.849057	0.703125	0.535714	0.927835	0.679245
I38	0.260274	0.644068	0.370732	0.302953	0.594458	0.401361
B34	0.278607	0.861538	0.421053	0.106952	0.571429	0.18018
R13	0.423077	0.758621	0.54321	0.644172	0.777778	0.704698
T85	0.175879	0.4375	0.250896	0.063745	0.313725	0.10596
F34	0.612903	0.633333	0.622951	0.864516	0.262745	0.403007
H81	0.625	0.957447	0.756303	0.493578	0.827692	0.618391
R53	0.415094	0.385965	0.4	0.238532	0.222222	0.230088
R80	0.673267	0.894737	0.768362	0.6875	0.875	0.77
C90	0.979798	0.873874	0.92381	0.942308	0.844828	0.890909
M1A	0.0773026	0.903846	0.142424	0.0882834	0.981818	0.162
M45	0.903226	0.913043	0.908108	0.84	0.913043	0.875
N32	0.461538	0.282353	0.350365	0.429907	0.40708	0.418182
I87	0.451923	0.61039	0.519337	0.5	0.638298	0.560748
R51	0.5	0.87931	0.6375	0.693299	0.84858	0.76312
T31	0.604167	0.816901	0.694611	0.818671	0.936345	0.873563
K30	0.6	0.886364	0.715596	0.698649	0.882253	0.779789
D27	0.584906	0.794872	0.673913	0.655738	0.597015	0.625
T83	0.833333	0.617284	0.70922	0.653061	0.547009	0.595349
C05	0.525641	0.931818	0.672131	0.5	0.25	0.333333
G56	0.75	0.945652	0.836538	0.861789	0.851406	0.856566
K08	0.738095	0.696629	0.716763	0.740741	0.47619	0.57971
B20	0.830769	0.931034	0.878049	0.343284	0.71875	0.464647
Mean	0.715616	0.772408	0.724962	0.68522	0.693167	0.65743

## Sheet: Wiki
	Testing set-1			Testing set-2
	Precision	Recall	F-measure	Precision	Recall	F-measure
E11	0.96614	0.969057	0.967596	0.962047	0.965156	0.963599
I11	0.861163	0.929002	0.893797	0.873414	0.897046	0.885072
I10	0.87072	0.907508	0.888734	0.862439	0.87285	0.867613
Z51	0.779055	0.891678	0.831571	0.917186	0.515	0.659622
A41	0.907345	0.979567	0.942074	0.870864	0.949098	0.908299
E78	0.953033	0.984833	0.968672	0.924354	0.960531	0.942095
I25	0.924528	0.94686	0.935561	0.837456	0.849172	0.843273
C77	0.587801	0.714666	0.645055	0.189266	0.595556	0.287246
N18	0.945425	0.939394	0.9424	0.887824	0.933979	0.910317
C78	0.845304	0.870378	0.857658	0.76087	0.767223	0.764033
J18	0.877164	0.870843	0.873992	0.851463	0.865091	0.858223
N39	0.869304	0.97634	0.919718	0.918041	0.96658	0.941685
C50	0.97678	0.940387	0.958238	0.934211	0.6	0.730703
E87	0.925845	0.952862	0.939159	0.937535	0.936134	0.936834
K21	0.954155	0.964658	0.959378	0.958946	0.971561	0.965212
C79	0.841883	0.762572	0.800267	0.812383	0.590723	0.684044
N40	0.933414	0.966771	0.9498	0.943781	0.942609	0.943195
C34	0.926372	0.935135	0.930733	0.838107	0.744469	0.788518
I69	0.841521	0.458549	0.593628	0.826912	0.41754	0.554893
J44	0.944549	0.976676	0.960344	0.967078	0.941345	0.954038
I50	0.824382	0.886343	0.85424	0.808248	0.839106	0.823388
Z99	0.802187	0.803785	0.802985	0.627236	0.582217	0.603889
Z95	0.657114	0.657114	0.657114	0.687706	0.617241	0.650571
D64	0.680115	0.810069	0.739426	0.624327	0.786765	0.696196
I48	0.932308	0.956842	0.944416	0.927	0.930256	0.928625
N17	0.901676	0.838006	0.868676	0.941227	0.813597	0.872771
K80	0.854991	0.938987	0.895022	0.827416	0.891605	0.858312
C18	0.876744	0.820457	0.847667	0.910112	0.663934	0.767772
J96	0.815433	0.916764	0.863135	0.881962	0.871577	0.876739
B96	0.629544	0.837449	0.718764	0.651819	0.808351	0.721695
Z3A	0.938187	0.991292	0.964008	0.88866	0.672387	0.765542
G47	0.941247	0.970334	0.955569	0.821216	0.962963	0.886459
F03	0.851145	0.959828	0.902225	0.88524	0.948972	0.915999
Z37	0.916084	0.99393	0.953421	0.890558	0.730634	0.802708
I13	0.596262	0.832898	0.694989	0.550718	0.777567	0.644771
Z38	0.819202	0.995455	0.898769	0.865142	0.847759	0.856362
K59	0.929147	0.963272	0.945902	0.899351	0.958809	0.928129
B18	0.759159	0.910207	0.82785	0.439805	0.928705	0.596925
F32	0.728863	0.857633	0.788022	0.795194	0.891065	0.840404
C22	0.871203	0.880835	0.875993	0.805139	0.677477	0.735812
D50	0.58114	0.876033	0.698748	0.567304	0.859176	0.68338
N28	0.80863	0.686306	0.742463	0.808266	0.769399	0.788354
L03	0.647841	0.9271	0.762712	0.915113	0.937043	0.925948
K76	0.871212	0.703364	0.778342	0.886024	0.687368	0.774155
M10	0.842553	0.94586	0.891223	0.829073	0.962894	0.890987
N13	0.818571	0.850148	0.834061	0.877023	0.890471	0.883696
Z85	0.388385	0.650456	0.486364	0.355114	0.609756	0.448833
B19	0.160448	0.158672	0.159555	0.551181	0.0816803	0.142276
C20	0.866953	0.866953	0.866953	0.919014	0.496198	0.644445
K64	0.943604	0.975818	0.959441	0.941685	0.947826	0.944746
I63	0.684044	0.835907	0.752389	0.7813	0.693878	0.734999
J90	0.769784	0.823077	0.795539	0.657348	0.842375	0.738448
K25	0.886029	0.918095	0.901777	0.906653	0.884772	0.895579
Z79	0.0399299	0.785441	0.0759963	0.260976	0.878652	0.402424
M48	0.715054	0.823529	0.765468	0.578701	0.826409	0.680721
D69	0.843866	0.953782	0.895464	0.864641	0.937126	0.899425
K74	0.866419	0.90856	0.88699	0.895918	0.831439	0.862475
K29	0.865942	0.954092	0.907882	0.87072	0.879944	0.875308
M17	0.804878	0.856287	0.829787	0.827014	0.744136	0.783389
R65	0.793363	0.888514	0.838247	0.871292	0.889189	0.88015
K72	0.604343	0.853492	0.707627	0.497895	0.771668	0.605263
E88	0.742321	0.891393	0.810056	0.768828	0.896341	0.827702
M35	0.944012	0.941085	0.942547	0.738095	0.673913	0.704545
N20	0.595522	0.906818	0.718919	0.751645	0.845513	0.795821
M51	0.759542	0.859611	0.806484	0.861837	0.706242	0.77632
T45	0.47832	0.589316	0.528048	0.0865385	0.48	0.14664
K92	0.70101	0.82619	0.75847	0.710031	0.717908	0.713948
Z86	0.337758	0.475104	0.394828	0.225463	0.442731	0.298774
J45	0.929961	0.961771	0.945598	0.898741	0.927235	0.912766
K56	0.707617	0.75	0.728192	0.814183	0.839038	0.826424
O70	0.953271	0.978417	0.96568	0.663223	0.618497	0.64008
C56	0.914425	0.916667	0.915545	1	0.13253	0.234042
K75	0.798337	0.851441	0.824034	0.632517	0.690998	0.660465
D70	0.772124	0.911227	0.835928	0.76699	0.814433	0.79
S72	0.853403	0.821159	0.83697	0.881475	0.786834	0.83147
Z22	0.268817	0.842697	0.407609	0.818681	0.861272	0.839437
M43	0.661074	0.577713	0.616588	0.799655	0.830493	0.814782
K26	0.902685	0.862179	0.881967	0.878106	0.881528	0.879814
E79	0.891892	0.947781	0.918987	0.684211	0.961089	0.799353
F31	0.928	0.953425	0.940541	0.969499	0.94984	0.959569
S82	0.819149	0.919403	0.866385	0.840774	0.852187	0.846442
M47	0.723183	0.713311	0.718213	0.367742	0.310909	0.336946
D25	0.814536	0.933908	0.870147	0.8583	0.898305	0.877847
C61	0.852308	0.905229	0.877971	0.602985	0.660131	0.630265
J69	0.888535	0.978947	0.931553	0.920608	0.963749	0.941685
K83	0.570561	0.864368	0.687386	0.57265	0.84657	0.683176
K40	0.89426	0.945687	0.919255	0.926087	0.930131	0.928105
G20	0.892128	0.910714	0.901325	0.0108865	0.7	0.0214396
C16	0.641084	0.934211	0.760375	0.529851	0.835294	0.648402
I21	0.67033	0.853147	0.750769	0.830123	0.574545	0.679083
H40	0.850163	0.973881	0.907826	0.587629	0.934426	0.721519
H25	0.849462	0.699115	0.76699	0.904412	0.615	0.732143
I12	0.564815	0.630491	0.595849	0.547872	0.588571	0.567493
C73	0.92	0.864662	0.891473	0.65	0.433333	0.52
K35	0.927869	0.975862	0.951261	0.94591	0.958556	0.952191
Z94	0.906542	0.915094	0.910798	0.571429	0.8	0.666667
G81	0.683502	0.70979	0.696398	0.739385	0.538954	0.623457
F10	0.92691	0.917763	0.922314	0.818465	0.814241	0.816348
I08	0.82996	0.657051	0.733453	0.85614	0.454658	0.593914
S42	0.869281	0.860841	0.865041	0.878523	0.776632	0.824441
J15	0.578406	0.786713	0.666667	0.634941	0.677016	0.655304
S52	0.887538	0.938907	0.9125	0.859537	0.932468	0.894518
C67	0.789189	0.856305	0.821378	0.672131	0.482353	0.561644
K62	0.940874	0.824324	0.878752	0.802395	0.728261	0.763533
C15	0.9	0.961832	0.929889	0.811765	0.579832	0.676471
S06	0.708475	0.728223	0.718213	0.81587	0.802155	0.808954
J98	0.437158	0.377358	0.405063	0.370787	0.305556	0.335026
D49	0.245645	0.677885	0.360614	0.42627	0.650284	0.51497
G93	0.695489	0.682657	0.689013	0.53252	0.640587	0.581576
Z96	0.647059	0.826291	0.725773	0.498239	0.640271	0.560396
E86	0.808442	0.838384	0.82314	0.930506	0.924365	0.927425
N80	0.864629	0.916667	0.889888	0.831081	0.76875	0.798701
R18	0.75388	0.957746	0.843672	0.494369	0.91841	0.642752
C11	0.930041	0.859316	0.893281	0.875	0.65812	0.75122
K70	0.778571	0.915966	0.841699	0.929054	0.930311	0.929682
I34	0.444934	0.897778	0.594993	0.247682	0.752515	0.372695
D68	0.667722	0.879167	0.758993	0.694139	0.9475	0.801268
I49	0.598592	0.723404	0.655106	0.68018	0.743842	0.710588
M25	0.65748	0.742222	0.697286	0.615385	0.414239	0.495164
R17	0.62234	0.80137	0.700599	0.594708	0.824324	0.690939
M06	0.854237	0.936803	0.893617	0.809917	0.899083	0.852174
R91	0.721569	0.613333	0.663063	0.652542	0.420765	0.511628
R16	0.748201	0.920354	0.825397	0.653941	0.963702	0.779164
I74	0.405882	0.932432	0.565574	0.521583	0.878788	0.654628
N10	0.845018	0.978632	0.906931	0.827103	0.864821	0.845542
G45	0.905512	0.884615	0.894942	0.927586	0.743094	0.825153
F20	0.922374	0.939535	0.930876	0.955382	0.953255	0.954317
K85	0.76378	0.92823	0.838013	0.829139	0.949924	0.885431
C83	0.574124	0.918103	0.706468	0.37931	0.785714	0.511628
K27	0.831858	0.854545	0.843049	0.870888	0.817599	0.843403
K65	0.720588	0.777778	0.748092	0.740413	0.779503	0.759455
C25	0.895161	0.895161	0.895161	0.685484	0.794393	0.735931
R33	0.819231	0.876543	0.846918	0.805217	0.674927	0.734338
C19	0.919753	0.706161	0.798928	0.815166	0.751092	0.781818
K57	0.758893	0.864865	0.808421	0.803704	0.90795	0.852653
Z74	0.664311	0.930693	0.775258	0.469208	0.866035	0.608654
F41	0.90991	0.874459	0.891832	0.808411	0.887179	0.845965
L89	0.862832	0.979899	0.917647	0.912896	0.93511	0.923869
C54	0.865169	0.75122	0.804178	0.636364	0.333333	0.4375
I85	0.844156	0.933014	0.886364	0.882645	0.820276	0.850318
J34	0.951872	0.859903	0.903553	0.968127	0.94186	0.954813
M32	0.955752	0.915254	0.935065	0.928571	0.787879	0.852459
E03	0.796552	0.935223	0.860335	0.818985	0.963636	0.885442
R56	0.583333	0.712575	0.641509	0.6742	0.684512	0.679317
D63	0.778894	0.59387	0.673913	0.669291	0.45781	0.54371
G40	0.761062	0.696356	0.727273	0.824742	0.783354	0.803515
K31	0.649289	0.58547	0.61573	0.494382	0.539877	0.516129
R64	0.903061	0.983333	0.941489	0.82	0.923423	0.868644
M50	0.726804	0.762162	0.744063	0.77193	0.628571	0.692913
F43	0.933333	0.922156	0.927711	0.943231	0.791209	0.860558
K52	0.767442	0.578947	0.66	0.863933	0.79934	0.830382
M54	0.561151	0.661017	0.607004	0.435208	0.370833	0.40045
R57	0.55157	0.842466	0.666667	0.799331	0.778502	0.788779
Z93	0.477876	0.553846	0.513064	0.555076	0.490458	0.52077
B95	0.454068	0.812207	0.582492	0.50102	0.745951	0.599431
J31	0.955446	0.861607	0.906103	0.919708	0.926471	0.923077
J47	0.901961	0.992806	0.945205	0.872483	0.955882	0.91228
F33	0.92623	0.859316	0.891519	0.958084	0.788177	0.864865
B90	0.83	0.51875	0.638462	0.518325	0.320388	0.396
R50	0.454545	0.581395	0.510204	0.595556	0.20829	0.308637
J84	0.731132	0.933735	0.820106	0.634409	0.855072	0.728395
F60	0.97619	0.964706	0.970414	0.912664	0.95	0.930958
E83	0.747899	0.552795	0.635714	0.770213	0.67037	0.716832
E05	0.947368	0.833333	0.8867	0.8	0.870968	0.833977
T82	0.709302	0.622449	0.663043	0.790123	0.439863	0.565122
D61	0.74359	0.901554	0.814988	0.594262	0.895062	0.714286
C53	0.826087	0.858757	0.842105	0.791667	0.180952	0.294573
I27	0.892857	0.815217	0.852273	0.85	0.720698	0.780027
K12	0.841954	0.885196	0.863034	0.694444	0.678733	0.686499
M81	0.828571	0.731092	0.776786	0.825112	0.486772	0.612312
R31	0.802548	0.707865	0.752239	0.734091	0.694624	0.713812
S02	0.727891	0.690323	0.708609	0.539972	0.803758	0.645973
I82	0.79798	0.810256	0.804071	0.835681	0.787611	0.810934
S22	0.649573	0.888889	0.750617	0.849036	0.750237	0.796585
K01	0.86802	0.977143	0.919355	0.75	0.375	0.5
C06	0.716418	0.755906	0.735632	0.807692	0.477273	0.6
T81	0.387097	0.102564	0.162162	0.810811	0.0675676	0.12474
I61	0.464286	0.65	0.541667	0.723301	0.608163	0.660754
K44	0.9	0.94186	0.920455	0.888889	0.956175	0.921305
M75	0.847458	0.887574	0.867052	0.795604	0.817156	0.806236
M23	0.639216	0.920904	0.75463	0.654122	0.536765	0.589661
I65	0.668639	0.582474	0.62259	0.710843	0.393333	0.506437
I35	0.474227	0.841463	0.606593	0.333333	0.706667	0.452991
I67	0.495413	0.670807	0.569921	0.242105	0.23	0.235897
H33	0.887324	0.881119	0.884211	0.965517	0.5	0.658823
S83	0.395522	0.688312	0.50237	0.557377	0.216561	0.311927
J38	0.787129	0.878453	0.830287	0.821429	0.669903	0.737968
J30	0.907285	0.944828	0.925676	0.684389	0.952756	0.796577
I70	0.242268	0.824561	0.374502	0.310905	0.752809	0.440066
J91	0.790698	0.490385	0.605341	0.75	0.095122	0.168831
Z98	0.254237	0.326087	0.285714	0.300211	0.312775	0.306364
I71	0.772152	0.544643	0.638743	0.813953	0.606936	0.695364
K22	0.712644	0.601942	0.652632	0.742574	0.608108	0.668648
M84	0.231707	0.669014	0.344203	0.0976693	0.567742	0.166667
J32	0.748252	0.930435	0.829457	0.756477	0.895706	0.820225
J06	0.878261	0.855932	0.866953	0.859238	0.806052	0.831796
C64	0.845238	0.663551	0.743455	0.35	0.451613	0.394366
I07	0.310345	0.461538	0.371134	0.290141	0.306548	0.298119
I51	0.605263	0.194915	0.294872	0.717391	0.207547	0.321951
D18	0.76129	0.907692	0.82807	0.773684	0.88024	0.82353
E66	0.88	0.977778	0.926316	0.85	0.944444	0.894737
K82	0.754237	0.741667	0.747899	0.731148	0.70347	0.717042
R63	0.663366	0.67	0.666667	0.710345	0.677632	0.693603
Z53	0.0250696	0.0616438	0.0356436	0.00236128	0.0645161	0.00455582
R41	0.463158	0.6875	0.553459	0.366534	0.632302	0.464061
H91	0.868421	0.846154	0.857143	0.80814	0.817647	0.812866
Z47	0.525	0.54902	0.536741	0.22449	0.11	0.147651
A09	0.908397	0.838028	0.871795	0.897519	0.746188	0.814887
P59	0.914729	0.936508	0.92549	0.953846	0.907317	0.93
C71	0.911392	0.648649	0.757895	0.5	0.166667	0.25
D72	0.697917	0.523438	0.598214	0.707143	0.66	0.682759
R19	0.530303	0.801527	0.638298	0.502941	0.667969	0.573825
D12	0.461864	0.751724	0.572178	0.398649	0.62766	0.487604
N31	0.803738	0.796296	0.8	0.869369	0.772	0.817796
R11	0.805556	0.39726	0.53211	0.461538	0.0257511	0.0487805
Z48	0.714286	0.206186	0.32	0.22449	0.11	0.147651
Z90	0.136637	0.606667	0.223039	0.0759494	0.122449	0.09375
K60	0.897436	0.990566	0.941704	0.840637	0.946188	0.890295
K63	0.429719	0.509524	0.466231	0.411093	0.641221	0.500994
M21	0.705426	0.65	0.67658	0.235294	0.253968	0.244275
D56	0.907692	0.991597	0.947791	0.805556	0.980676	0.884532
I86	0.875	0.745902	0.80531	0.817204	0.550725	0.658009
D62	0.511236	0.728	0.60066	0.71324	0.823982	0.764622
R47	0.666667	0.555556	0.606061	0.555556	0.194805	0.288461
P36	0.658537	0.981818	0.788321	0.583333	0.567568	0.575343
B02	0.798507	0.823077	0.810606	0.812121	0.832298	0.822086
D05	0.862745	0.385965	0.533333	1	0.5	0.666667
H66	0.900709	0.962121	0.930403	0.632743	0.934641	0.754617
R78	0.482759	0.646154	0.552632	0.616202	0.7424	0.67344
L30	0.588785	0.5	0.540773	0.464455	0.707581	0.560801
M79	0.556962	0.473118	0.511628	0.545455	0.28	0.370044
R42	0.642857	0.737705	0.687023	0.742044	0.648609	0.692188
R59	0.615385	0.451613	0.52093	0.574468	0.435484	0.495413
B35	0.886364	0.89313	0.889734	0.839465	0.877622	0.85812
H35	0.791304	0.722222	0.755187	0.983607	0.869565	0.923077
C02	0.740741	0.444444	0.555556	0.714286	0.25	0.37037
H43	0.82	0.759259	0.788462	0.869565	0.8	0.833333
I42	0.762887	0.666667	0.711538	0.811518	0.842391	0.826666
I77	0.239286	0.680203	0.354029	0.114286	0.603774	0.192193
G91	0.770833	0.672727	0.718447	0.737557	0.652	0.692145
E04	0.663265	0.570175	0.613208	0.697248	0.684685	0.690909
E30	0.988827	0.977901	0.983333	1	0.847826	0.917647
E80	0.216393	0.589286	0.316547	0.0748792	0.5	0.130252
K05	0.88764	0.782178	0.831579	0.938776	0.77095	0.846626
S62	0.888889	0.528302	0.662722	0.915408	0.448225	0.601788
F01	0.754967	0.832117	0.791667	0.889908	0.708029	0.788618
C24	0.522581	0.618321	0.566434	0.264706	0.310345	0.285714
G62	0.562278	0.872928	0.683983	0.22619	0.76	0.348623
N81	0.847328	0.932773	0.888	0.677966	0.634921	0.655738
S32	0.221538	0.712871	0.338028	0.422526	0.70929	0.52958
R00	0.601307	0.867925	0.710425	0.795699	0.736318	0.764858
M41	0.659091	0.920635	0.768212	0.708571	0.96124	0.815789
R60	0.641379	0.781513	0.704545	0.493976	0.44086	0.465909
G31	0.416667	0.769231	0.540541	0.389535	0.587719	0.468531
J93	0.753968	0.896226	0.818966	0.808081	0.898876	0.851064
Q24	0.278261	0.780488	0.410256	0.857143	0.712871	0.778378
O60	0.675676	0.657895	0.666667	0.557895	0.33125	0.415686
B37	0.845361	0.738739	0.788462	0.85782	0.621993	0.721115
N73	0.683168	0.821429	0.745946	0.922222	0.834171	0.875989
C80	0.196078	0.379747	0.258621	0.442308	0.270588	0.335766
G82	0.723404	0.886957	0.796875	0.694915	0.703863	0.69936
D17	0.570175	0.625	0.59633	0.633028	0.722513	0.674817
R04	0.696629	0.652632	0.673913	0.56213	0.625	0.5919
M80	0.582734	0.89011	0.704348	0.382075	0.839378	0.525121
C85	0.429864	0.766129	0.550725	0.446809	0.456522	0.451613
I83	0.957746	0.906667	0.931507	0.956989	0.936842	0.946808
R06	0.396396	0.494382	0.44	0.639423	0.281184	0.390602
R79	0.525641	0.362832	0.429319	0.556338	0.626984	0.589552
T86	0.703704	0.522936	0.6	0.637168	0.1875	0.289738
I47	0.797468	0.642857	0.711864	0.89	0.481081	0.624561
J03	0.889764	0.869231	0.879377	0.835329	0.938762	0.88403
I24	0.461538	0.878049	0.605042	0.381443	0.689441	0.49115
C03	0.417476	0.826923	0.554839	0.714286	0.25	0.37037
L97	0.503401	0.762887	0.606557	0.490196	0.625	0.549451
O34	0.682353	0.763158	0.720497	0.862595	0.617486	0.719745
I95	0.853448	0.891892	0.872247	0.827586	0.813559	0.820513
F25	0.918605	0.940476	0.929412	0.935275	0.83526	0.882443
H26	0.60396	0.813333	0.693182	0.288732	0.854167	0.431579
B17	0.64	0.621359	0.630542	0.471761	0.713568	0.568
J09	0.673077	0.625	0.648148	0.38874	0.557692	0.458136
N04	0.697479	0.790476	0.741071	0.681416	0.836957	0.75122
C32	0.790323	0.636364	0.705036	0.545455	0.272727	0.363636
J81	0.420732	0.75	0.539062	0.36214	0.765217	0.49162
N83	0.601942	0.815789	0.692737	0.663366	0.632075	0.647343
T50	0.143939	0.213483	0.171946	0.205479	0.431655	0.278422
D46	0.891304	0.796117	0.841026	0.88	0.846154	0.862745
K91	0.351779	0.511494	0.416862	0.126935	0.362832	0.188073
P22	0.855072	0.983333	0.914729	1	0.644444	0.783783
E46	0.72619	0.953125	0.824324	0.680556	0.970297	0.8
G30	0.886792	0.959184	0.921569	0.666667	0.467532	0.549618
J95	0.538462	0.608696	0.571429	0.555556	0.625	0.588236
A49	0.131579	0.0724638	0.0934579	0.0806452	0.0274725	0.0409836
S92	0.74359	0.734177	0.738854	0.752809	0.671679	0.709934
C13	0.625	0.454545	0.526316	0.5	0.0344828	0.0645162
I46	0.636364	0.680556	0.657718	0.869159	0.504065	0.638079
K86	0.672131	0.414141	0.5125	0.682353	0.524887	0.59335
D35	0.550459	0.779221	0.645161	0.55	0.88	0.676923
R73	0.601695	0.628319	0.614719	0.649573	0.880309	0.747541
E22	0.444444	0.125	0.195122	0.666667	0.0923077	0.162162
I31	0.637363	0.892308	0.74359	0.837607	0.748092	0.790323
M87	0.795455	0.777778	0.786517	0.841463	0.333333	0.477508
A15	0.55	0.814815	0.656716	0.727711	0.827397	0.774359
C66	0.738636	0.783133	0.760234	0.769231	0.333333	0.465116
T07	0.265823	0.531646	0.35443	0.0123457	0.277778	0.0236407
T84	0.757576	0.165563	0.271739	0.637168	0.1875	0.289738
I26	0.869565	0.333333	0.481928	0.842105	0.333333	0.477612
K81	0.618321	0.80198	0.698276	0.624183	0.805907	0.703499
L50	0.902174	0.902174	0.902174	0.942982	0.955556	0.949227
M19	0.278351	0.473684	0.350649	0.489583	0.622517	0.548105
M62	0.604938	0.680556	0.640523	0.769565	0.743697	0.75641
P07	0.673077	0.958904	0.79096	0.0561331	0.857143	0.105366
F02	0.66129	0.82	0.732143	0.529412	0.18	0.268657
R97	0.673469	0.611111	0.640777	0.631579	0.489796	0.551724
H90	0.608108	0.849057	0.708661	0.5	0.917526	0.647273
I38	0.875	0.125	0.21875	0.790123	0.161209	0.267782
B34	0.366972	0.615385	0.45977	0.164179	0.314286	0.215686
R13	0.350649	0.931034	0.509434	0.602871	0.933333	0.732558
T85	0.47619	0.125	0.19802	0.637168	0.1875	0.289738
F34	0.805556	0.483333	0.604167	0.939759	0.152941	0.263069
H81	0.647059	0.93617	0.765217	0.578704	0.769231	0.660502
R53	0.333333	0.125	0.181818	0.254902	0.111111	0.154762
R80	0.670103	0.855263	0.751445	0.393617	0.840909	0.536232
C90	0.954128	0.936937	0.945455	0.861538	0.965517	0.910569
M1A	0.0736196	0.923077	0.136364	0.0851735	0.981818	0.156749
M45	0.966292	0.934783	0.950276	0.557143	0.847826	0.672414
N32	0.467742	0.341176	0.394558	0.487179	0.504425	0.495652
I87	0.512195	0.272727	0.355932	0.625	0.425532	0.506329
R51	0.439655	0.87931	0.586207	0.660099	0.845426	0.741356
T31	0.574074	0.873239	0.692737	0.765273	0.977413	0.858431
K30	0.629032	0.886364	0.735849	0.855946	0.872014	0.863905
D27	0.736111	0.679487	0.706667	0.815789	0.462687	0.590476
T83	0.604396	0.679012	0.639535	0.467532	0.615385	0.531365
C05	0.649123	0.840909	0.732673	1	0.25	0.4
G56	0.830189	0.956522	0.888889	0.9163	0.835341	0.87395
K08	0.947368	0.606742	0.739726	1	0.0714286	0.133333
B20	0.787879	0.912281	0.845528	0.354839	0.6875	0.468085
Mean	0.710609	0.768876	0.721289	0.687862	0.674337	0.647932

## Sheet: PubMed
	Testing set-1			Testing set-2
	Precision	Recall	F-measure	Precision	Recall	F-measure
E11	0.962596	0.969668	0.966119	0.962935	0.969022	0.965969
I11	0.847733	0.942091	0.892425	0.85082	0.929367	0.888361
I10	0.877494	0.903539	0.890326	0.872106	0.875088	0.873594
Z51	0.774457	0.901679	0.83324	0.899598	0.56	0.690293
A41	0.897734	0.988737	0.94104	0.861282	0.96252	0.909091
E78	0.962975	0.980808	0.97181	0.934202	0.951244	0.942646
I25	0.932304	0.874489	0.902472	0.851954	0.736393	0.78997
C77	0.551038	0.855766	0.670398	0.144916	0.800885	0.245424
N18	0.935484	0.945151	0.940293	0.848969	0.903341	0.875311
C78	0.780659	0.905691	0.83854	0.66295	0.806048	0.727529
J18	0.86947	0.881506	0.875447	0.853469	0.870659	0.861978
N39	0.8831	0.97158	0.925229	0.93047	0.963857	0.946869
C50	0.969541	0.930624	0.949684	0.963351	0.51831	0.673993
E87	0.916848	0.946689	0.93153	0.937696	0.946975	0.942313
K21	0.952955	0.961783	0.957349	0.956178	0.957286	0.956732
C79	0.83672	0.759059	0.796	0.790353	0.581173	0.669811
N40	0.890785	0.980589	0.933532	0.913408	0.974665	0.943043
C34	0.860267	0.956757	0.90595	0.838174	0.893805	0.865096
I69	0.621843	0.849871	0.718192	0.637539	0.856287	0.730897
J44	0.948064	0.976654	0.962147	0.969472	0.935641	0.952256
I50	0.821976	0.885321	0.852473	0.807866	0.82879	0.818194
Z99	0.778591	0.845084	0.810476	0.588972	0.629015	0.608335
Z95	0.626402	0.742331	0.679457	0.670431	0.643033	0.656446
D64	0.692823	0.822727	0.752208	0.621999	0.80554	0.70197
I48	0.937301	0.927445	0.932347	0.929748	0.849549	0.887841
N17	0.879254	0.83264	0.855312	0.934266	0.74832	0.831018
K80	0.858634	0.934917	0.895153	0.840122	0.876261	0.857811
C18	0.841876	0.842795	0.842335	0.761283	0.583789	0.660825
J96	0.811475	0.9274	0.865574	0.872806	0.884752	0.878738
B96	0.542236	0.897225	0.675958	0.565348	0.881057	0.688747
Z3A	0.937158	0.995646	0.965517	0.894938	0.730889	0.804637
G47	0.91851	0.974074	0.945476	0.821812	0.963662	0.887102
F03	0.828912	0.895415	0.860882	0.882795	0.92812	0.90489
Z37	0.92582	0.984825	0.954412	0.908152	0.696303	0.788241
I13	0.621315	0.356771	0.453267	0.614183	0.323623	0.423891
Z38	0.818976	0.993939	0.898015	0.776773	0.863215	0.817716
K59	0.927987	0.945	0.936416	0.896003	0.95332	0.923773
B18	0.68608	0.933634	0.790939	0.346521	0.953096	0.508254
F32	0.549603	0.94863	0.69598	0.591216	0.963892	0.732899
C22	0.90641	0.865361	0.88541	0.832972	0.691892	0.755906
D50	0.615672	0.815486	0.70163	0.663683	0.791159	0.721836
N28	0.82265	0.612083	0.701914	0.793884	0.765284	0.779322
L03	0.635484	0.935127	0.756722	0.897218	0.943136	0.919604
K76	0.806349	0.773212	0.789433	0.835681	0.749079	0.790014
M10	0.850725	0.933227	0.890068	0.827623	0.956092	0.887231
N13	0.789203	0.910979	0.84573	0.870804	0.935519	0.902002
Z85	0.499215	0.483283	0.49112	0.447205	0.491707	0.468401
B19	0.188406	0.238095	0.210356	0.606557	0.0863477	0.151175
C20	0.861298	0.82618	0.843373	0.941176	0.395437	0.556894
K64	0.946575	0.98293	0.96441	0.933663	0.958001	0.945675
I63	0.674641	0.816602	0.738865	0.808696	0.654469	0.723454
J90	0.747235	0.909615	0.820468	0.649573	0.854806	0.73819
K25	0.858736	0.878327	0.868421	0.877378	0.876782	0.87708
Z79	0.0407849	0.812261	0.0776699	0.260411	0.882147	0.402117
M48	0.761675	0.732198	0.746646	0.639482	0.732938	0.683028
D69	0.876768	0.911765	0.893924	0.878698	0.889222	0.883929
K74	0.816635	0.837209	0.826794	0.852775	0.713068	0.776689
K29	0.853309	0.952096	0.9	0.869684	0.894217	0.88178
M17	0.671724	0.97012	0.793806	0.659478	0.934613	0.773302
R65	0.865957	0.6875	0.766478	0.930089	0.732721	0.819692
K72	0.733219	0.725724	0.729452	0.541562	0.601118	0.569788
E88	0.88417	0.934694	0.90873	0.827957	0.937881	0.879498
M35	0.959184	0.871716	0.91336	0.855556	0.557971	0.675439
N20	0.604811	0.8	0.688845	0.734308	0.790009	0.761141
M51	0.649123	0.87905	0.746789	0.808511	0.697674	0.749014
T45	0.553377	0.423333	0.479698	0.162162	0.16	0.161074
K92	0.746512	0.76247	0.754407	0.732817	0.599367	0.659408
Z86	0.372401	0.407867	0.389328	0.217554	0.319383	0.258813
J45	0.887067	0.977912	0.930277	0.870379	0.942308	0.904916
K56	0.739726	0.701299	0.72	0.825099	0.771006	0.797136
O70	0.966265	0.961631	0.963942	0.649203	0.549133	0.59499
C56	0.863291	0.835784	0.849315	1	0.0722892	0.134832
K75	0.762475	0.847007	0.802521	0.493506	0.647202	0.56
D70	0.729675	0.934896	0.819635	0.706897	0.845361	0.769953
S72	0.794393	0.858586	0.825243	0.816577	0.833856	0.825126
Z22	0.273743	0.825843	0.411189	0.810888	0.815562	0.813218
M43	0.737819	0.932551	0.823834	0.824824	0.840359	0.832519
K26	0.893204	0.884615	0.888889	0.865312	0.895639	0.880214
E79	0.90404	0.934726	0.919127	0.707736	0.957364	0.813838
F31	0.929134	0.967213	0.947791	0.963243	0.950907	0.957035
S82	0.729529	0.877612	0.796748	0.736101	0.788839	0.761558
M47	0.672087	0.843537	0.748115	0.40566	0.469091	0.435076
D25	0.762911	0.933908	0.839793	0.80292	0.92827	0.861057
C61	0.815029	0.921569	0.865031	0.625917	0.836601	0.716084
J69	0.899023	0.965035	0.93086	0.926146	0.963781	0.944589
K83	0.626582	0.682759	0.653465	0.570934	0.595668	0.583039
K40	0.770202	0.974441	0.860367	0.812383	0.945415	0.873865
G20	0.913295	0.937685	0.925329	0.00909091	0.6	0.0179104
C16	0.736364	0.799342	0.766562	0.520958	0.511765	0.516321
I21	0.628713	0.888112	0.736232	0.81117	0.738499	0.773131
H40	0.83871	0.970149	0.899654	0.553398	0.934426	0.695122
H25	0.673913	0.960177	0.791971	0.692308	0.945	0.799155
I12	0.571788	0.583548	0.577608	0.535377	0.518857	0.526988
C73	0.959641	0.804511	0.875256	1	0.333333	0.5
K35	0.953237	0.913793	0.933099	0.961379	0.931818	0.946368
Z94	0.891566	0.919255	0.905199	0.615385	0.8	0.695652
G81	0.725225	0.562937	0.633858	0.737024	0.227321	0.347471
F10	0.939929	0.875	0.906303	0.826135	0.769866	0.797009
I08	0.763251	0.690096	0.724832	0.757426	0.285093	0.41426
S42	0.773743	0.89644	0.830585	0.790375	0.832474	0.810878
J15	0.518764	0.813149	0.633423	0.635802	0.715278	0.673202
S52	0.928082	0.871383	0.898839	0.883199	0.851082	0.866843
C67	0.68552	0.880814	0.770992	0.485849	0.605882	0.539267
K62	0.920716	0.810811	0.862275	0.726744	0.679348	0.702247
C15	0.862745	0.839695	0.851064	0.608108	0.378151	0.466321
S06	0.686347	0.648084	0.666667	0.753873	0.755172	0.754522
J98	0.356725	0.575472	0.440433	0.296496	0.506912	0.37415
D49	0.185714	0.8125	0.302326	0.348112	0.8	0.485126
G93	0.742268	0.529412	0.618026	0.65625	0.513447	0.576131
Z96	0.708502	0.813953	0.757576	0.515152	0.653846	0.576271
E86	0.79538	0.808725	0.801997	0.930714	0.913706	0.922132
N80	0.855615	0.740741	0.794045	0.724551	0.75625	0.740061
R18	0.748918	0.97191	0.845966	0.510274	0.935146	0.660266
C11	0.927273	0.775665	0.84472	0.869048	0.623932	0.726369
K70	0.742574	0.941423	0.830258	0.936082	0.921516	0.928742
I34	0.353251	0.889381	0.50566	0.24483	0.736948	0.367551
D68	0.741259	0.879668	0.804554	0.714552	0.9575	0.818376
I49	0.405405	0.829787	0.544693	0.415713	0.89491	0.567708
M25	0.64	0.707965	0.672269	0.478431	0.394822	0.432624
R17	0.617788	0.877133	0.724965	0.604167	0.839768	0.702746
M06	0.842282	0.92963	0.883803	0.787755	0.885321	0.833693
R91	0.676375	0.696667	0.686371	0.556122	0.595628	0.575197
R16	0.767528	0.9163	0.835341	0.7	0.952813	0.807071
I74	0.405138	0.919283	0.562414	0.519928	0.869697	0.650794
N10	0.869231	0.965812	0.91498	0.890311	0.79316	0.838932
G45	0.861314	0.907692	0.883895	0.920139	0.732044	0.815385
F20	0.838174	0.939535	0.885965	0.885212	0.952699	0.917716
K85	0.738182	0.971292	0.838843	0.811631	0.974203	0.885517
C83	0.466245	0.952586	0.626062	0.25	0.857143	0.387097
K27	0.80315	0.927273	0.860759	0.866972	0.881119	0.873988
K65	0.694534	0.857143	0.767318	0.692115	0.857364	0.765928
C25	0.711039	0.883065	0.78777	0.588235	0.833333	0.689655
R33	0.812977	0.876543	0.843564	0.79046	0.676385	0.728987
C19	0.801587	0.480952	0.60119	0.787879	0.226087	0.351351
K57	0.814229	0.927928	0.867368	0.851852	0.962343	0.903733
Z74	0.648649	0.945813	0.769539	0.461022	0.927027	0.615799
F41	0.912821	0.770563	0.835681	0.885117	0.869231	0.877102
L89	0.899083	0.98	0.937799	0.921022	0.916763	0.918888
C54	0.872727	0.702439	0.778378	1	0.0952381	0.173913
I85	0.820833	0.942584	0.877506	0.870515	0.857143	0.863777
J34	0.976744	0.811594	0.886544	0.991803	0.937984	0.964143
M32	0.967442	0.877637	0.920354	0.950495	0.727273	0.824034
E03	0.46875	0.97166	0.632411	0.498018	0.979221	0.660245
R56	0.4791	0.892216	0.623431	0.639503	0.885277	0.742582
D63	0.776423	0.720755	0.747554	0.601626	0.531418	0.564347
G40	0.864198	0.566802	0.684597	0.856918	0.667075	0.750172
K31	0.487603	0.502128	0.494759	0.389006	0.564417	0.460575
R64	0.917098	0.983333	0.949062	0.862661	0.901345	0.881579
M50	0.807692	0.567568	0.666667	0.834043	0.4	0.54069
F43	0.973684	0.886228	0.9279	0.983103	0.781441	0.870748
K52	0.675325	0.684211	0.679739	0.804107	0.839472	0.821409
M54	0.505747	0.739496	0.600683	0.389671	0.51875	0.44504
R57	0.514403	0.856164	0.642674	0.693452	0.757724	0.724165
Z93	0.356742	0.651282	0.46098	0.491754	0.625954	0.550797
B95	0.4375	0.686916	0.534545	0.493807	0.604651	0.543636
J31	0.955446	0.861607	0.906103	0.929104	0.915441	0.922222
J47	0.856164	0.899281	0.877193	0.895522	0.882353	0.888889
F33	0.924051	0.8327	0.876	0.97006	0.79803	0.875676
B90	0.75	0.8625	0.802326	0.483791	0.627832	0.546479
R50	0.392982	0.647399	0.489083	0.526735	0.239896	0.329654
J84	0.812081	0.728916	0.768254	0.815	0.78744	0.800983
F60	0.946108	0.923977	0.934911	0.938462	0.831818	0.881928
E83	0.646766	0.807453	0.718232	0.835616	0.903704	0.868327
E05	0.59854	0.752294	0.666667	0.410208	0.875	0.558559
T82	0.649718	0.586735	0.616622	0.54902	0.38488	0.452526
D61	0.759657	0.917098	0.830986	0.605578	0.938272	0.736078
C53	0.84153	0.870056	0.855556	0.758621	0.209524	0.328358
I27	0.883117	0.73913	0.804734	0.845697	0.710723	0.772357
K12	0.777494	0.918429	0.842105	0.449612	0.78733	0.572368
M81	0.681159	0.789916	0.731518	0.743902	0.484127	0.586538
R31	0.765823	0.679775	0.720238	0.708861	0.722581	0.715655
S02	0.619718	0.851613	0.717391	0.427443	0.903967	0.580429
I82	0.681034	0.810256	0.740047	0.770563	0.787611	0.778994
S22	0.705584	0.80814	0.753388	0.799112	0.681173	0.735444
K01	0.882979	0.948571	0.914601	1	0.125	0.222222
C06	0.725806	0.708661	0.717131	0.777778	0.159091	0.264151
T81	0.368421	0.237288	0.28866	0.662722	0.251121	0.364228
I61	0.369427	0.58	0.451362	0.632883	0.573469	0.601713
K44	0.88587	0.947674	0.91573	0.88	0.964143	0.920152
M75	0.840909	0.87574	0.857971	0.791232	0.85553	0.822126
M23	0.629921	0.903955	0.742459	0.582849	0.589706	0.586257
I65	0.542857	0.779487	0.64	0.582677	0.493333	0.534296
I35	0.565714	0.6	0.582353	0.390728	0.525612	0.448243
I67	0.517241	0.559006	0.537313	0.151515	0.2	0.172414
H33	0.837662	0.902098	0.868687	0.925926	0.446429	0.60241
S83	0.404959	0.636364	0.494949	0.532258	0.140127	0.221848
J38	0.759434	0.889503	0.819338	0.782609	0.699029	0.738462
J30	0.912162	0.931034	0.921502	0.686893	0.891339	0.775874
I70	0.364865	0.236842	0.287234	0.574074	0.174157	0.267241
J91	0.650943	0.663462	0.657143	0.681818	0.146341	0.240963
Z98	0.127717	0.254054	0.169982	0.2416	0.332599	0.279889
I71	0.481818	0.938053	0.636637	0.552189	0.947977	0.697873
K22	0.54918	0.650485	0.595556	0.743421	0.609164	0.669629
M84	0.314917	0.401408	0.352941	0.131833	0.264516	0.175966
J32	0.735099	0.965217	0.834586	0.47546	0.95092	0.633947
J06	0.859504	0.881356	0.870293	0.879589	0.823934	0.850852
C64	0.907407	0.457944	0.608696	0.416667	0.322581	0.363637
I07	0.158898	0.961538	0.272727	0.176717	0.627976	0.275817
I51	0.410256	0.542373	0.467153	0.288136	0.427673	0.344304
D18	0.673913	0.715385	0.69403	0.729412	0.742515	0.735905
E66	0.873333	0.97037	0.919298	0.857143	0.944444	0.898678
K82	0.704918	0.716667	0.710744	0.667665	0.70347	0.6851
R63	0.555556	0.8	0.655738	0.526066	0.730263	0.61157
Z53	0.0282486	0.171233	0.0484966	0.000485437	0.0322581	0.00095648
R41	0.489796	0.5625	0.523636	0.375	0.546392	0.444755
H91	0.710744	0.735043	0.722689	0.657895	0.735294	0.694445
Z47	0.596774	0.48366	0.534296	0.314286	0.11	0.162963
A09	0.75	0.929577	0.830189	0.79115	0.801794	0.796436
P59	0.908397	0.944444	0.92607	0.95288	0.887805	0.919192
C71	0.827586	0.648649	0.727273	0.529412	0.3	0.382979
D72	0.614907	0.773438	0.685121	0.545064	0.846667	0.663185
R19	0.468354	0.834586	0.6	0.340619	0.730469	0.464596
D12	0.429104	0.793103	0.556901	0.324826	0.744681	0.452343
N31	0.668966	0.898148	0.766798	0.791837	0.776	0.783839
R11	0.746753	0.787671	0.766667	0.623457	0.431624	0.510101
Z48	0.933333	0.14433	0.25	0.314286	0.11	0.162963
Z90	0.161392	0.34	0.218884	0.102564	0.0272109	0.0430108
K60	0.950739	0.910377	0.93012	0.822785	0.874439	0.847826
K63	0.47541	0.549763	0.50989	0.44181	0.520305	0.477855
M21	0.640523	0.7	0.668942	0.0851064	0.126984	0.101911
D56	0.913386	0.97479	0.943089	0.89083	0.985507	0.93578
I86	0.864198	0.57377	0.689655	0.916667	0.398551	0.555556
D62	0.645669	0.656	0.650794	0.810651	0.631822	0.710151
R47	0.492386	0.769841	0.600619	0.501946	0.558442	0.528689
P36	0.630952	0.963636	0.76259	0.444444	0.702703	0.544502
B02	0.796748	0.753846	0.774704	0.856209	0.813665	0.834395
D05	0.553719	0.587719	0.570213	0.222222	0.5	0.307692
H66	0.929204	0.795455	0.857143	0.677419	0.823529	0.743362
R78	0.381443	0.853846	0.527316	0.482759	0.872204	0.621514
L30	0.30914	0.912698	0.461847	0.315036	0.953069	0.473543
M79	0.458333	0.473118	0.465608	0.536082	0.346667	0.421053
R42	0.708333	0.557377	0.623853	0.755968	0.417277	0.537736
R59	0.442396	0.774194	0.56305	0.290323	0.580645	0.387097
B35	0.709302	0.931298	0.805281	0.543788	0.930314	0.686375
H35	0.775862	0.708661	0.740741	0.944	0.855072	0.897338
C02	0.372881	0.244444	0.295302	0.348112	0.8	0.485126
H43	0.826087	0.703704	0.76	0.826087	0.76	0.791667
I42	0.561644	0.738739	0.638132	0.591241	0.880435	0.707424
I77	0.195122	0.812183	0.314651	0.0773131	0.575472	0.136313
G91	0.679688	0.790909	0.731092	0.68942	0.804781	0.742647
E04	0.612245	0.526316	0.566038	0.728155	0.675676	0.700935
E30	0.945652	0.961326	0.953425	1	0.978261	0.989011
E80	0.386364	0.910714	0.542553	0.333333	0.822581	0.474418
K05	0.869565	0.792079	0.829016	0.829268	0.759777	0.793003
S62	0.662921	0.556604	0.605128	0.711321	0.557692	0.625207
F01	0.748387	0.84058	0.791809	0.877193	0.729927	0.796813
C24	0.715909	0.473684	0.570136	0.307692	0.137931	0.190476
G62	0.594059	0.659341	0.625	0.241935	0.3	0.267857
N81	0.846774	0.882353	0.864198	0.75	0.380952	0.505263
S32	0.248322	0.366337	0.296	0.521127	0.28306	0.366855
R00	0.59434	0.59434	0.59434	0.70684	0.539801	0.61213
M41	0.6	0.714286	0.652174	0.705357	0.612403	0.655602
R60	0.609756	0.840336	0.706714	0.463878	0.652406	0.542222
G31	0.592593	0.307692	0.405063	0.739726	0.473684	0.57754
J93	0.814815	0.830189	0.82243	0.83815	0.814607	0.826211
Q24	0.248366	0.926829	0.391753	0.559441	0.792079	0.655738
O60	0.558621	0.710526	0.625483	0.429293	0.53125	0.47486
B37	0.478723	0.803571	0.6	0.56962	0.770548	0.655022
N73	0.807229	0.797619	0.802395	0.90625	0.728643	0.807799
C80	0.113636	0.126582	0.11976	0.337209	0.341176	0.339181
G82	0.728	0.791304	0.758333	0.747423	0.622318	0.679157
D17	0.525253	0.5	0.512315	0.74359	0.60733	0.668588
R04	0.78022	0.747368	0.763441	0.643678	0.736842	0.687116
M80	0.529032	0.901099	0.666667	0.350318	0.854922	0.496987
C85	0.236364	0.943548	0.378029	0.411111	0.804348	0.544118
I83	0.913333	0.913333	0.913333	0.956989	0.936842	0.946808
R06	0.335196	0.674157	0.447761	0.407583	0.364407	0.384788
R79	0.388889	0.491228	0.434109	0.435065	0.531746	0.478571
T86	0.514793	0.798165	0.625899	0.0291971	0.0784314	0.0425532
I47	0.75	0.520408	0.614458	0.857143	0.324324	0.470588
J03	0.792857	0.853846	0.822222	0.888743	0.908479	0.898503
I24	0.347003	0.894309	0.5	0.198953	0.708075	0.310627
C03	0.191964	0.826923	0.311594	0.348112	0.8	0.485126
L97	0.528	0.680412	0.594595	0.604444	0.566667	0.584946
O34	0.542553	0.671053	0.6	0.454545	0.273224	0.341297
I95	0.80597	0.972973	0.881633	0.605882	0.872881	0.715277
F25	0.918605	0.940476	0.929412	0.91411	0.861272	0.886905
H26	0.396825	0.666667	0.497512	0.218274	0.895833	0.35102
B17	0.444444	0.653846	0.529183	0.302457	0.80402	0.43956
J09	0.761905	0.285714	0.415584	0.322493	0.305128	0.31357
N04	0.718519	0.92381	0.808333	0.677686	0.891304	0.769953
C32	0.712121	0.61039	0.657343	0.444444	0.545455	0.489796
J81	0.38674	0.76087	0.512821	0.331019	0.82659	0.472728
N83	0.541284	0.776316	0.637838	0.639175	0.579439	0.607843
T50	0.116071	0.292135	0.166134	0.149398	0.446043	0.223827
D46	0.895522	0.582524	0.705882	0.940299	0.807692	0.868966
K91	0.6	0.169492	0.264317	0.232558	0.0884956	0.128205
P22	0.753247	0.966667	0.846715	0.820513	0.711111	0.761905
E46	0.681818	0.9375	0.789474	0.663265	0.965347	0.78629
G30	0.872727	0.979592	0.923077	0.392	0.636364	0.485149
J95	0.506494	0.565217	0.534247	0.575221	0.625	0.599078
A49	0.00325203	0.8	0	0.000511683	0.428571	0.00102215
S92	0.327273	0.683544	0.442623	0.293538	0.671679	0.408537
C13	0.5	0.472727	0.485981	0.5	0.0172414	0.0333334
I46	0.59633	0.902778	0.718232	0.855072	0.639566	0.731783
K86	0.431034	0.505051	0.465116	0.461806	0.60181	0.522594
D35	0.541284	0.766234	0.634409	0.473684	0.72	0.571428
R73	0.648352	0.526786	0.581281	0.718033	0.84556	0.776596
E22	0.0864198	0.65625	0.152727	0.275676	0.784615	0.408
I31	0.634409	0.907692	0.746835	0.75188	0.763359	0.757576
M87	0.825581	0.788889	0.806818	0.855856	0.458937	0.597484
A15	0.364583	0.864198	0.512821	0.609658	0.830137	0.703016
C66	0.692308	0.206897	0.318584	1	0.0333333	0.0645161
T07	0.25	0.481013	0.329004	0.0147965	0.333333	0.0283352
T84	0.627451	0.211921	0.316832	0.609091	0.174479	0.271255
I26	0.534884	0.766667	0.630137	0.6875	0.810526	0.743961
K81	0.789474	0.742574	0.765306	0.744292	0.684874	0.713348
L50	0.873563	0.826087	0.849162	0.869388	0.946667	0.906383
M19	0.291667	0.245614	0.266667	0.653509	0.493377	0.562264
M62	0.651515	0.597222	0.623188	0.811224	0.668067	0.732719
P07	0.729167	0.958904	0.828402	0.31677	0.809524	0.455357
F02	0.745098	0.76	0.752475	0.769231	0.2	0.31746
R97	0.610687	0.740741	0.669456	0.557522	0.642857	0.597156
H90	0.714286	0.754717	0.733945	0.827957	0.793814	0.810526
I38	0.1	0.813559	0.178108	0.14564	0.790932	0.245985
B34	0.14359	0.861538	0.246154	0.0373972	0.714286	0.0710733
R13	0.321918	0.810345	0.460784	0.441509	0.866667	0.585
T85	0.194631	0.3625	0.253275	0.0291971	0.0784314	0.0425532
F34	0.641791	0.716667	0.677165	0.972081	0.75098	0.847345
H81	0.671533	0.978723	0.796537	0.530888	0.846154	0.652432
R53	0.280488	0.403509	0.330935	0.206349	0.222222	0.213992
R80	0.64486	0.907895	0.754098	0.616	0.875	0.723005
C90	0.979798	0.873874	0.92381	0.928571	0.896552	0.912281
M1A	0.0708092	0.942308	0.13172	0.0862704	0.993939	0.158761
M45	0.97619	0.891304	0.931818	0.678571	0.826087	0.745098
N32	0.35443	0.329412	0.341463	0.242775	0.371681	0.293706
I87	0.315789	0.155844	0.208696	0.545455	0.255319	0.347826
R51	0.493333	0.637931	0.556391	0.700855	0.776025	0.736527
T31	0.662921	0.830986	0.7375	0.831461	0.911704	0.869736
K30	0.615385	0.909091	0.733945	0.814465	0.883959	0.84779
D27	0.705882	0.769231	0.736196	0.75	0.537313	0.626087
T83	0.866667	0.641975	0.737589	0.644444	0.495726	0.560386
C05	0.602941	0.931818	0.732143	1	0.25	0.4
G56	0.540373	0.945652	0.687747	0.729614	0.682731	0.705394
K08	0.786667	0.662921	0.719512	0.75	0.214286	0.333334
B20	0.797101	0.948276	0.866142	0.33871	0.65625	0.446809
Mean	0.672286	0.772491	0.69736	0.6491	0.677606	0.625991

## Sheet: Wiki+PubMed
	Testing set-1			Testing set-2
	Precision	Recall	F-measure	Precision	Recall	F-measure
E11	0.961187	0.97207	0.966598	0.960289	0.970004	0.965122
I11	0.884324	0.907631	0.895826	0.893604	0.879825	0.886661
I10	0.870421	0.909454	0.88951	0.864405	0.879187	0.871733
Z51	0.794978	0.859574	0.826015	0.918256	0.5055	0.652048
A41	0.908911	0.980171	0.943197	0.880773	0.952601	0.91528
E78	0.96412	0.978752	0.971381	0.936107	0.94791	0.941972
I25	0.91812	0.959093	0.938159	0.826935	0.874765	0.850178
C77	0.64512	0.671105	0.657856	0.193787	0.582222	0.290788
N18	0.944888	0.943381	0.944134	0.88254	0.931212	0.906223
C78	0.856894	0.799674	0.827296	0.772675	0.702505	0.735921
J18	0.847258	0.916297	0.880426	0.839176	0.904606	0.870663
N39	0.884734	0.971498	0.926088	0.929891	0.966314	0.947753
C50	0.960755	0.960755	0.960755	0.868167	0.760563	0.810811
E87	0.919106	0.96968	0.943716	0.936092	0.9548	0.945353
K21	0.952463	0.963499	0.957949	0.958557	0.966531	0.962527
C79	0.823368	0.764031	0.79259	0.815175	0.571623	0.672012
N40	0.92974	0.962986	0.946071	0.940177	0.94882	0.944479
C34	0.913556	0.943205	0.928144	0.857814	0.807522	0.831909
I69	0.666186	0.797927	0.72613	0.675092	0.823653	0.74201
J44	0.938318	0.976654	0.957102	0.961482	0.942775	0.952037
I50	0.829075	0.863303	0.845843	0.813555	0.81533	0.814442
Z99	0.786252	0.831673	0.808325	0.599597	0.636851	0.617663
Z95	0.650614	0.705943	0.67715	0.693944	0.626601	0.658555
D64	0.692615	0.79405	0.739872	0.625055	0.809955	0.705593
I48	0.932377	0.957895	0.944964	0.922613	0.921687	0.92215
N17	0.895719	0.848233	0.871329	0.93716	0.835949	0.883666
K80	0.874146	0.926577	0.899598	0.846663	0.883103	0.864499
C18	0.855835	0.817486	0.836221	0.901774	0.602004	0.72201
J96	0.830209	0.882767	0.855682	0.892744	0.852643	0.872233
B96	0.673875	0.80144	0.732143	0.694398	0.755446	0.723637
Z3A	0.938102	0.98984	0.963277	0.888889	0.667707	0.762584
G47	0.945122	0.959158	0.952088	0.838253	0.952481	0.891724
F03	0.882353	0.925395	0.903361	0.892024	0.937896	0.914385
Z37	0.91831	0.989378	0.95252	0.890811	0.725352	0.799612
I13	0.594393	0.830287	0.69281	0.559963	0.769328	0.648158
Z38	0.956909	0.975758	0.966242	0.988428	0.792117	0.879451
K59	0.91746	0.964942	0.940602	0.892075	0.958463	0.924078
B18	0.879828	0.397287	0.547397	0.834881	0.758912	0.795086
F32	0.754977	0.845626	0.797735	0.815627	0.888005	0.850279
C22	0.907311	0.853808	0.879747	0.869136	0.634234	0.733333
D50	0.555445	0.919008	0.692403	0.557252	0.890696	0.68558
N28	0.789855	0.694268	0.738983	0.794984	0.796721	0.795852
L03	0.639785	0.942948	0.762332	0.903451	0.946385	0.92442
K76	0.816393	0.761468	0.787975	0.856881	0.737368	0.792645
M10	0.861314	0.93949	0.898705	0.831731	0.962894	0.892519
N13	0.822285	0.864985	0.843095	0.884449	0.897043	0.890701
Z85	0.474886	0.474886	0.474886	0.447723	0.518049	0.480325
B19	0.212254	0.715867	0.327426	0.594291	0.801634	0.682564
C20	0.818182	0.869099	0.842872	0.897106	0.530418	0.666666
K64	0.925433	0.98862	0.955983	0.921691	0.963768	0.94226
I63	0.73578	0.774131	0.754468	0.822957	0.595355	0.690894
J90	0.758389	0.870906	0.810762	0.655226	0.859775	0.743692
K25	0.883895	0.899048	0.891407	0.911486	0.882053	0.896528
Z79	0.0336461	0.398467	0.0620525	0.293411	0.603745	0.394904
M48	0.671729	0.891473	0.766156	0.536444	0.895401	0.670928
D69	0.834559	0.953782	0.890196	0.844295	0.941617	0.890304
K74	0.851103	0.902534	0.876064	0.899598	0.848485	0.873294
K29	0.850534	0.954092	0.899341	0.862329	0.889124	0.875522
M17	0.742475	0.886228	0.808007	0.78279	0.801706	0.792135
R65	0.881857	0.706081	0.78424	0.936595	0.734595	0.823387
K72	0.721818	0.677474	0.698944	0.54902	0.600186	0.573464
E88	0.857418	0.911885	0.883813	0.827202	0.904878	0.864298
M35	0.972789	0.886822	0.927818	0.882353	0.543478	0.672646
N20	0.537958	0.934091	0.682724	0.686772	0.92692	0.788977
M51	0.785877	0.74514	0.764967	0.901089	0.607711	0.725877
T45	0.493007	0.470785	0.48164	0.100334	0.4	0.160427
K92	0.705508	0.794749	0.747475	0.728885	0.683835	0.705642
Z86	0.385542	0.39834	0.391837	0.236181	0.362335	0.285963
J45	0.90689	0.979879	0.941973	0.860476	0.939189	0.898111
K56	0.649402	0.848958	0.735892	0.766453	0.883441	0.820799
O70	0.942263	0.978417	0.96	0.664634	0.630058	0.646884
C56	0.884521	0.882353	0.883436	1	0.144578	0.252631
K75	0.802935	0.851111	0.826321	0.613333	0.671533	0.641115
D70	0.791284	0.900783	0.842491	0.710526	0.835052	0.767773
S72	0.818402	0.853535	0.8356	0.840637	0.826803	0.833663
Z22	0.250549	0.640449	0.36019	0.823529	0.728324	0.773006
M43	0.862832	0.571848	0.687831	0.915598	0.76861	0.83569
K26	0.906355	0.86859	0.88707	0.860465	0.893998	0.876911
E79	0.915344	0.903394	0.90933	0.724771	0.922179	0.811644
F31	0.941989	0.934247	0.938102	0.973481	0.940235	0.956569
S82	0.883582	0.883582	0.883582	0.896582	0.771493	0.829347
M47	0.685237	0.83959	0.754601	0.382003	0.409091	0.395083
D25	0.764172	0.968391	0.854246	0.802867	0.949153	0.869903
C61	0.885417	0.833333	0.858586	0.683036	0.5	0.577359
J69	0.86646	0.978947	0.919275	0.87701	0.964633	0.918737
K83	0.563312	0.797701	0.660324	0.565891	0.790614	0.659638
K40	0.877246	0.936102	0.905719	0.920601	0.936681	0.928571
G20	0.915014	0.96131	0.937591	0.0103245	0.7	0.0203489
C16	0.759777	0.894737	0.821752	0.631579	0.705882	0.666667
I21	0.606481	0.916084	0.729805	0.77845	0.779394	0.778922
H40	0.897887	0.951493	0.923913	0.820896	0.901639	0.859375
H25	0.806034	0.827434	0.816594	0.896739	0.825	0.859375
I12	0.572792	0.620155	0.595533	0.552424	0.56	0.556186
C73	0.972093	0.785714	0.869023	1	0.3	0.461538
K35	0.907348	0.97931	0.941957	0.924936	0.971925	0.947848
Z94	0.894737	0.908805	0.901716	0.592593	0.8	0.680851
G81	0.613372	0.737762	0.669841	0.717838	0.708645	0.713212
F10	0.918567	0.927632	0.923077	0.803607	0.827657	0.815455
I08	0.792208	0.782051	0.787097	0.826968	0.659006	0.733494
S42	0.871622	0.834951	0.852893	0.88787	0.748282	0.812122
J15	0.528169	0.786713	0.632022	0.611045	0.712697	0.657968
S52	0.85	0.92926	0.887865	0.832688	0.930736	0.878986
C67	0.866894	0.747059	0.802528	0.868421	0.388235	0.536585
K62	0.84086	0.880631	0.860286	0.525217	0.820652	0.640509
C15	0.977974	0.847328	0.907975	0.976744	0.352941	0.518518
S06	0.635294	0.752613	0.688995	0.69517	0.8375	0.759726
J98	0.460938	0.278302	0.347059	0.523364	0.259259	0.346749
D49	0.214575	0.254808	0.232967	0.50495	0.289225	0.367788
G93	0.733906	0.630996	0.678571	0.557823	0.601467	0.578823
Z96	0.687259	0.835681	0.754237	0.50613	0.653846	0.570583
E86	0.850365	0.784512	0.816112	0.934997	0.91269	0.923709
N80	0.87963	0.87963	0.87963	0.920863	0.8	0.856187
R18	0.761261	0.954802	0.847118	0.513234	0.933054	0.662213
C11	0.86121	0.920152	0.889706	0.692308	0.769231	0.728745
K70	0.828685	0.87395	0.850716	0.950966	0.866035	0.906516
I34	0.605166	0.728889	0.66129	0.306186	0.597586	0.404908
D68	0.762069	0.920833	0.833962	0.713755	0.96	0.818764
I49	0.622881	0.625532	0.624204	0.716724	0.689655	0.702929
M25	0.652344	0.742222	0.694387	0.551282	0.417476	0.475138
R17	0.657492	0.736301	0.694669	0.619677	0.814672	0.70392
M06	0.86121	0.899628	0.88	0.810127	0.880734	0.843956
R91	0.732075	0.646667	0.686726	0.601307	0.502732	0.547619
R16	0.782443	0.90708	0.840164	0.703311	0.963702	0.81317
I74	0.408898	0.869369	0.556196	0.518672	0.757576	0.615763
N10	0.857678	0.978632	0.914172	0.863561	0.845277	0.854321
G45	0.863799	0.926923	0.894249	0.917197	0.79558	0.852071
F20	0.89823	0.944186	0.920635	0.949339	0.959377	0.954332
K85	0.742537	0.952153	0.834382	0.817027	0.975721	0.88935
C83	0.575269	0.922414	0.708609	0.366667	0.785714	0.5
K27	0.723183	0.95	0.821218	0.812865	0.891026	0.850153
K65	0.721254	0.821429	0.768089	0.713137	0.826087	0.765468
C25	0.838346	0.899194	0.867704	0.676692	0.841121	0.75
R33	0.836653	0.864198	0.850202	0.797872	0.655977	0.72
C19	0.818681	0.709524	0.760204	0.743083	0.820961	0.780083
K57	0.766917	0.918919	0.836066	0.856075	0.958159	0.904245
Z74	0.638796	0.945545	0.762475	0.460403	0.928281	0.615523
F41	0.875519	0.91342	0.894068	0.654054	0.930769	0.768254
L89	0.90367	0.98995	0.944844	0.933566	0.928158	0.930854
C54	0.890909	0.717073	0.794595	1	0.142857	0.25
I85	0.811245	0.966507	0.882096	0.869376	0.920123	0.89403
J34	0.966851	0.845411	0.902062	0.983539	0.926357	0.954092
M32	0.963801	0.902542	0.932166	0.9375	0.795455	0.860656
E03	0.804196	0.931174	0.863039	0.821429	0.955844	0.883554
R56	0.503401	0.886228	0.642082	0.632593	0.816444	0.712855
D63	0.725581	0.597701	0.655462	0.637838	0.423698	0.509169
G40	0.827586	0.680162	0.746667	0.84148	0.779682	0.809403
K31	0.651163	0.358974	0.46281	0.563636	0.380368	0.454212
R64	0.911458	0.983146	0.945946	0.866379	0.905405	0.885462
M50	0.67907	0.789189	0.73	0.713318	0.644898	0.677385
F43	0.985915	0.838323	0.906149	0.990521	0.765568	0.863636
K52	0.705607	0.662281	0.683258	0.835352	0.833975	0.834663
M54	0.634615	0.559322	0.594595	0.400662	0.252083	0.309463
R57	0.518672	0.856164	0.645995	0.765823	0.788274	0.776886
Z93	0.544872	0.435897	0.48433	0.586667	0.335878	0.427185
B95	0.454301	0.793427	0.577778	0.521649	0.768219	0.621367
J31	0.799242	0.941964	0.864754	0.531496	0.992647	0.692308
J47	0.845679	0.985612	0.910299	0.894737	0.9375	0.915619
F33	0.901961	0.874525	0.888031	0.953488	0.807882	0.874667
B90	0.83	0.51875	0.638462	0.502538	0.320388	0.391304
R50	0.384615	0.610465	0.47191	0.525687	0.227979	0.318034
J84	0.806452	0.903614	0.852273	0.742222	0.806763	0.773148
F60	0.943182	0.976471	0.959538	0.842742	0.95	0.893162
E83	0.753521	0.664596	0.706271	0.869403	0.862963	0.866171
E05	0.943182	0.768519	0.846939	0.796992	0.854839	0.824903
T82	0.678571	0.678571	0.678571	0.742105	0.484536	0.586278
D61	0.82199	0.817708	0.819843	0.666667	0.839506	0.74317
C53	0.79558	0.813559	0.804469	0.642857	0.0857143	0.151261
I27	0.873563	0.826087	0.849162	0.844828	0.733167	0.785047
K12	0.908475	0.809668	0.85623	0.734568	0.538462	0.62141
M81	0.795455	0.882353	0.836653	0.762887	0.587302	0.663678
R31	0.710407	0.882022	0.786967	0.673401	0.860215	0.75543
S02	0.708861	0.722581	0.715655	0.47121	0.837161	0.603007
I82	0.692308	0.830769	0.755245	0.776371	0.814159	0.794816
S22	0.775148	0.766082	0.770588	0.919605	0.61684	0.738392
K01	0.796117	0.937143	0.860892	0.5	0.125	0.2
C06	0.898876	0.629921	0.740741	0.857143	0.272727	0.413793
T81	0.359756	0.504274	0.419929	0.6	0.47973	0.533167
I61	0.491525	0.58	0.53211	0.742857	0.530612	0.619047
K44	0.863158	0.953488	0.906077	0.850694	0.976096	0.909091
M75	0.881988	0.840237	0.860606	0.841463	0.778781	0.80891
M23	0.603636	0.937853	0.734513	0.59364	0.741176	0.659254
I65	0.691781	0.520619	0.594118	0.712329	0.346667	0.466368
I35	0.531646	0.768293	0.628429	0.377931	0.610245	0.46678
I67	0.534483	0.57764	0.555224	0.288889	0.13	0.17931
H33	0.751412	0.93007	0.83125	0.948718	0.660714	0.778947
S83	0.352601	0.792208	0.488	0.574074	0.329087	0.418354
J38	0.747706	0.900552	0.817043	0.784946	0.708738	0.744898
J30	0.93662	0.917241	0.926829	0.687179	0.844094	0.757597
I70	0.308511	0.254386	0.278846	0.422222	0.213483	0.283582
J91	0.715054	0.639423	0.675127	0.674419	0.141463	0.23387
Z98	0.179775	0.0869565	0.117216	0.258824	0.0969163	0.141026
I71	0.628205	0.875	0.731343	0.703863	0.947977	0.807882
K22	0.64	0.776699	0.701754	0.525271	0.786486	0.62987
M84	0.240132	0.514085	0.327354	0.102899	0.458065	0.168048
J32	0.769784	0.930435	0.84252	0.576923	0.920245	0.70922
J06	0.892857	0.847458	0.869565	0.887906	0.828061	0.85694
C64	0.875	0.588785	0.703911	0.342105	0.419355	0.376811
I07	0.254777	0.512821	0.340426	0.327922	0.300595	0.313664
I51	0.475	0.483051	0.478992	0.386861	0.333333	0.358108
D18	0.708861	0.861538	0.777778	0.746032	0.844311	0.792135
E66	0.88	0.977778	0.926316	0.85	0.944444	0.894737
K82	0.813187	0.616667	0.701422	0.774194	0.605678	0.679646
R63	0.587302	0.74	0.654867	0.541063	0.736842	0.623956
Z53	0.0264346	0.280822	0.0483206	0.0026777	0.354839	0.00531529
R41	0.420765	0.601562	0.495177	0.355204	0.539519	0.428377
H91	0.873684	0.709402	0.783019	0.843537	0.729412	0.782334
Z47	0.613208	0.424837	0.501931	0.214286	0.06	0.09375
A09	0.890511	0.859155	0.874552	0.897872	0.756951	0.821411
P59	0.907692	0.936508	0.921875	0.949495	0.917073	0.933002
C71	0.888889	0.576577	0.699454	0.666667	0.2	0.307692
D72	0.575269	0.835938	0.681529	0.538776	0.88	0.668355
R19	0.562874	0.717557	0.630872	0.559859	0.621094	0.588889
D12	0.428571	0.662069	0.520325	0.395973	0.62766	0.485597
N31	0.766355	0.759259	0.762791	0.868778	0.768	0.815287
R11	0.685567	0.910959	0.782353	0.580645	0.540773	0.56
Z48	0.36	0.185567	0.244898	0.0188679	0.0227273	0.0206186
Z90	0.190476	0.0533333	0.0833333	0.111111	0.00680272	0.0128205
K60	0.988636	0.820755	0.896907	0.977444	0.58296	0.730337
K63	0.449438	0.380952	0.412371	0.4625	0.470738	0.466583
M21	0.767241	0.635714	0.695313	0.170213	0.126984	0.145455
D56	0.861314	0.991597	0.921875	0.791506	0.990338	0.879828
I86	0.773438	0.811475	0.792	0.603774	0.695652	0.646465
D62	0.644231	0.536	0.585153	0.802099	0.411222	0.543699
R47	0.520958	0.690476	0.593857	0.544118	0.640693	0.58847
P36	0.875	0.890909	0.882883	0.609756	0.337838	0.434783
B02	0.768116	0.815385	0.791045	0.60262	0.857143	0.707692
D05	0.774648	0.482456	0.594595	0.666667	0.5	0.571429
H66	0.885714	0.939394	0.911765	0.608511	0.934641	0.737114
R78	0.52381	0.676923	0.590604	0.651306	0.6784	0.664577
L30	0.437838	0.642857	0.5209	0.40625	0.844765	0.548652
M79	0.546667	0.44086	0.488095	0.584615	0.253333	0.353488
R42	0.611842	0.762295	0.678832	0.694268	0.63836	0.665141
R59	0.539326	0.774194	0.635762	0.549296	0.629032	0.586466
B35	0.903704	0.931298	0.917293	0.745763	0.923077	0.825
H35	0.79646	0.714286	0.753138	0.991803	0.876812	0.930769
C02	0.724138	0.466667	0.567568	0.705882	0.3	0.421053
H43	0.747826	0.796296	0.7713	0.830189	0.88	0.854369
I42	0.793103	0.621622	0.69697	0.851429	0.809783	0.830084
I77	0.213198	0.639594	0.319797	0.110497	0.566038	0.1849
G91	0.847222	0.554545	0.67033	0.801047	0.612	0.693878
E04	0.75	0.315789	0.444444	0.75641	0.531532	0.624339
E30	0.927461	0.98895	0.957219	0.978261	0.978261	0.978261
E80	0.336735	0.883929	0.487685	0.185484	0.741935	0.296774
K05	0.838384	0.821782	0.83	0.896774	0.776536	0.832335
S62	0.672727	0.698113	0.685185	0.726829	0.661243	0.692487
F01	0.754967	0.832117	0.791667	0.890909	0.715328	0.793522
C24	0.90625	0.442748	0.594872	0.75	0.103448	0.181818
G62	0.636364	0.618785	0.627451	0.295918	0.58	0.391892
N81	0.854962	0.941176	0.896	0.701754	0.634921	0.666667
S32	0.39604	0.39604	0.39604	0.754808	0.343169	0.471825
R00	0.583893	0.820755	0.682353	0.822454	0.783582	0.802548
M41	0.651163	0.888889	0.751678	0.709302	0.945736	0.810631
R60	0.593023	0.857143	0.701031	0.456835	0.682796	0.547414
G31	0.504	0.605769	0.550218	0.509259	0.482456	0.495495
J93	0.885057	0.726415	0.797927	0.933333	0.786517	0.853658
Q24	0.292308	0.926829	0.444444	0.821053	0.772277	0.795918
O60	0.542683	0.780702	0.640288	0.421384	0.41875	0.420063
B37	0.811321	0.774775	0.792627	0.836066	0.701031	0.762617
N73	0.645455	0.845238	0.731959	0.846939	0.834171	0.840507
C80	0.133333	0.0759494	0.0967742	0.52381	0.129412	0.207548
G82	0.64557	0.886957	0.747253	0.684211	0.781116	0.729459
D17	0.467626	0.625	0.534979	0.643519	0.727749	0.683047
R04	0.793103	0.726316	0.758242	0.766423	0.690789	0.726643
M80	0.601626	0.813187	0.691589	0.394937	0.80829	0.530612
C85	0.302326	0.83871	0.444444	0.426667	0.695652	0.528926
I83	0.843931	0.973333	0.904025	0.8125	0.957895	0.879227
R06	0.343023	0.662921	0.452107	0.524242	0.366525	0.431421
R79	0.513889	0.327434	0.4	0.551471	0.595238	0.572519
T86	0.682927	0.513761	0.586387	0.0666667	0.0196078	0.030303
I47	0.705882	0.734694	0.72	0.850394	0.583784	0.692308
J03	0.876923	0.876923	0.876923	0.860886	0.928668	0.893493
I24	0.507109	0.869919	0.640719	0.42623	0.645963	0.513581
C03	0.863636	0.730769	0.791667	0.705882	0.3	0.421053
L97	0.480769	0.773196	0.592885	0.517799	0.666667	0.582878
O34	0.850746	0.75	0.797203	0.864865	0.52459	0.653061
I95	0.81203	0.972973	0.885246	0.751825	0.872881	0.807843
F25	0.836735	0.97619	0.901099	0.913433	0.884393	0.898678
H26	0.532787	0.866667	0.659898	0.477273	0.875	0.617647
B17	0.638095	0.650485	0.644231	0.474522	0.748744	0.580897
J09	0.633803	0.803571	0.708661	0.371354	0.914103	0.528148
N04	0.690265	0.742857	0.715596	0.681416	0.836957	0.75122
C32	0.818182	0.584416	0.681818	0.5	0.318182	0.388889
J81	0.414286	0.630435	0.5	0.365278	0.762319	0.493897
N83	0.647059	0.723684	0.68323	0.756098	0.584906	0.659575
T50	0.119593	0.52809	0.195021	0.135834	0.755396	0.230263
D46	0.88172	0.796117	0.836735	0.891892	0.846154	0.868421
K91	0.590164	0.206897	0.306383	0.28	0.123894	0.171779
P22	0.892308	0.966667	0.928	1	0.533333	0.695652
E46	0.746479	0.828125	0.785185	0.707224	0.920792	0.8
G30	0.914286	0.979592	0.945813	0.693878	0.441558	0.539682
J95	0.40566	0.623188	0.491429	0.235294	0.653846	0.346056
A49	0.124138	0.26087	0.168224	0.0801336	0.131868	0.0996885
S92	0.708861	0.708861	0.708861	0.730114	0.64411	0.684421
C13	0.409639	0.618182	0.492754	0.6	0.155172	0.246575
I46	0.567797	0.930556	0.705263	0.757669	0.669377	0.710792
K86	0.666667	0.242424	0.355556	0.673469	0.298643	0.413793
D35	0.58	0.753247	0.655367	0.655172	0.76	0.703703
R73	0.604651	0.464286	0.525253	0.726027	0.818533	0.76951
E22	0.0994764	0.59375	0.170404	0.38806	0.8	0.522613
I31	0.639535	0.846154	0.728477	0.837607	0.748092	0.790323
M87	0.797468	0.7	0.745562	0.857143	0.289855	0.433213
A15	0.62	0.765432	0.685083	0.747989	0.764384	0.756098
C66	0.819672	0.60241	0.694444	0.818182	0.3	0.439024
T07	0.274809	0.455696	0.342857	0.0147059	0.277778	0.027933
T84	0.755556	0.225166	0.346939	0.524324	0.252604	0.340949
I26	0.547368	0.866667	0.670968	0.700855	0.863158	0.773585
K81	0.745098	0.752475	0.748768	0.716102	0.71308	0.714588
L50	0.883495	0.98913	0.933333	0.935345	0.964444	0.949672
M19	0.296703	0.473684	0.364865	0.464824	0.612583	0.528571
M62	0.643836	0.652778	0.648276	0.800948	0.710084	0.752784
P07	0.95082	0.794521	0.865672	0.59375	0.301587	0.4
F02	0.719298	0.82	0.766355	0.733333	0.22	0.338462
R97	0.650943	0.638889	0.64486	0.6	0.55102	0.574468
H90	0.516854	0.867925	0.647887	0.46875	0.927835	0.622837
I38	0.55	0.589286	0.568966	0.472851	0.526448	0.498212
B34	0.296774	0.707692	0.418182	0.116981	0.442857	0.185074
R13	0.393939	0.896552	0.547368	0.620513	0.896296	0.733333
T85	0.340426	0.2	0.251969	0.0666667	0.0196078	0.030303
F34	0.559524	0.783333	0.652778	0.927313	0.82549	0.873444
H81	0.723214	0.861702	0.786408	0.683761	0.738462	0.71006
R53	0.26087	0.642857	0.371134	0.178571	0.384615	0.243902
R80	0.673913	0.815789	0.738095	0.540984	0.75	0.628572
C90	0.980952	0.927928	0.953704	0.913793	0.913793	0.913793
M1A	0.102273	0.519231	0.170886	0.11819	0.775758	0.205128
M45	0.977778	0.956522	0.967033	0.791667	0.826087	0.808511
N32	0.568627	0.341176	0.426471	0.55	0.389381	0.455959
I87	0.434783	0.38961	0.410959	0.5	0.468085	0.483516
R51	0.412698	0.896552	0.565217	0.630841	0.851735	0.724832
T31	0.6	0.84507	0.701754	0.818021	0.950719	0.879392
K30	0.684211	0.886364	0.772277	0.890244	0.872014	0.881035
D27	0.760563	0.692308	0.724832	0.702128	0.492537	0.578947
T83	0.632184	0.679012	0.654762	0.503546	0.606838	0.550388
C05	0.560606	0.840909	0.672727	1	0.25	0.4
G56	0.939024	0.836957	0.885057	0.94686	0.787149	0.859649
K08	0.963636	0.595506	0.736111	0.8	0.0952381	0.170213
B20	0.716216	0.929825	0.80916	0.342105	0.8125	0.481481
Mean	0.706645	0.766451	0.720784	0.685399	0.679693	0.653963

## Sheet: Wiki (Projection)
	Testing set-1			Testing set-2
	Precision	Recall	F-measure	Precision	Recall	F-measure
E11	0.966969	0.966604	0.966786	0.964113	0.964384	0.964248
I11	0.850648	0.938786	0.892546	0.860701	0.921317	0.889978
I10	0.877839	0.904653	0.891045	0.867366	0.87295	0.870149
Z51	0.781993	0.872241	0.824655	0.921483	0.4225	0.579362
A41	0.902883	0.983837	0.941623	0.868105	0.956758	0.910278
E78	0.958954	0.976407	0.967602	0.92871	0.954892	0.941619
I25	0.915607	0.963582	0.938982	0.829907	0.90906	0.867682
C77	0.605528	0.699368	0.649074	0.190678	0.6	0.289389
N18	0.946011	0.936204	0.941082	0.887706	0.939118	0.912689
C78	0.844597	0.848029	0.84631	0.764387	0.734864	0.749335
J18	0.862106	0.894124	0.877823	0.834198	0.892966	0.862582
N39	0.882847	0.964268	0.921763	0.929629	0.958877	0.944027
C50	0.975959	0.947839	0.961694	0.931915	0.616901	0.742373
E87	0.929775	0.928732	0.929253	0.945229	0.92493	0.934969
K21	0.952982	0.96292	0.957925	0.957808	0.970594	0.964159
C79	0.803115	0.820496	0.811713	0.78179	0.6794	0.727008
N40	0.936931	0.968652	0.952528	0.944142	0.949068	0.946599
C34	0.949725	0.931757	0.940655	0.873533	0.74115	0.801915
I69	0.63011	0.838515	0.719526	0.637186	0.864711	0.733714
J44	0.951567	0.973761	0.962536	0.968981	0.938484	0.953489
I50	0.815638	0.908341	0.859497	0.796431	0.864194	0.82893
Z99	0.813008	0.796813	0.804829	0.619474	0.59293	0.605911
Z95	0.63867	0.747185	0.688679	0.645377	0.711823	0.676973
D64	0.664186	0.816934	0.732683	0.595048	0.802036	0.683209
I48	0.908382	0.981053	0.94332	0.877994	0.974912	0.923918
N17	0.873211	0.886812	0.879959	0.923625	0.871871	0.897002
K80	0.897013	0.900724	0.898865	0.87248	0.850691	0.861448
C18	0.904192	0.821545	0.860889	0.91373	0.684882	0.782926
J96	0.777672	0.955451	0.857443	0.848866	0.922782	0.884282
B96	0.743929	0.693416	0.717785	0.766706	0.678423	0.719868
Z3A	0.938187	0.991292	0.964008	0.889796	0.680187	0.770999
G47	0.946276	0.957973	0.952088	0.855101	0.919637	0.886196
F03	0.88203	0.922525	0.901823	0.892331	0.934335	0.91285
Z37	0.915966	0.992413	0.952658	0.891631	0.731514	0.803675
I13	0.608384	0.776762	0.682339	0.558314	0.755387	0.642069
Z38	0.816377	0.99697	0.897681	0.832189	0.843122	0.83762
K59	0.912837	0.961603	0.936585	0.870248	0.958809	0.912384
B18	0.740646	0.933463	0.82595	0.394223	0.947467	0.55678
F32	0.897655	0.722127	0.80038	0.905452	0.802938	0.851119
C22	0.898833	0.851351	0.874448	0.86385	0.663063	0.750255
D50	0.627211	0.761983	0.68806	0.642167	0.777326	0.703312
N28	0.808712	0.679936	0.738754	0.795276	0.772678	0.783814
L03	0.64385	0.954041	0.768838	0.902976	0.948822	0.925331
K76	0.843373	0.749235	0.793522	0.863636	0.74	0.797052
M10	0.855457	0.923567	0.888208	0.837323	0.951763	0.890883
N13	0.807537	0.890208	0.84686	0.854839	0.928806	0.890289
Z85	0.394712	0.635258	0.486896	0.338789	0.605854	0.43457
B19	0.204545	0.664207	0.312772	0.613387	0.716453	0.660926
C20	0.794677	0.896996	0.842742	0.904025	0.555133	0.687868
K64	0.96338	0.972973	0.968153	0.938672	0.942754	0.940709
I63	0.727431	0.80888	0.765996	0.793046	0.674173	0.728794
J90	0.775401	0.836538	0.80481	0.663987	0.845445	0.743809
K25	0.868941	0.921905	0.89464	0.893639	0.888171	0.890897
Z79	0.0404624	0.697318	0.0764867	0.265136	0.824469	0.40124
M48	0.72905	0.80805	0.76652	0.585379	0.831602	0.687098
D69	0.854651	0.926471	0.889113	0.866197	0.920659	0.892598
K74	0.913866	0.846304	0.878788	0.903805	0.809659	0.854146
K29	0.85159	0.962076	0.903468	0.854124	0.884887	0.869233
M17	0.813499	0.914172	0.860902	0.820992	0.811656	0.816297
R65	0.840871	0.847973	0.844407	0.896752	0.835676	0.865137
K72	0.688752	0.761499	0.723301	0.52466	0.684063	0.593851
E88	0.740304	0.89959	0.812211	0.76795	0.9	0.828748
M35	0.960443	0.941085	0.950666	0.849558	0.695652	0.76494
N20	0.725061	0.677273	0.700353	0.841155	0.646623	0.731171
M51	0.789583	0.818575	0.803818	0.886667	0.651163	0.750882
T45	0.57732	0.467446	0.516605	0.147321	0.44	0.220735
K92	0.690196	0.838095	0.756989	0.676621	0.736133	0.705124
Z86	0.318903	0.458506	0.37617	0.214208	0.431718	0.286341
J45	0.920233	0.95171	0.935707	0.897939	0.928274	0.912855
K56	0.688372	0.770833	0.727273	0.809067	0.858464	0.833034
O70	0.942922	0.990408	0.966082	0.65251	0.651252	0.65188
C56	0.91687	0.919118	0.917993	1	0.180723	0.306123
K75	0.780198	0.873614	0.824268	0.60625	0.708029	0.653199
D70	0.741597	0.921671	0.821886	0.638462	0.85567	0.731278
S72	0.861333	0.813602	0.836788	0.888021	0.801724	0.842669
Z22	0.268551	0.853933	0.408602	0.81694	0.864162	0.839888
M43	0.619048	0.609971	0.614476	0.784705	0.846637	0.814495
K26	0.839763	0.907051	0.872111	0.8125	0.911925	0.859346
E79	0.928191	0.911227	0.919631	0.732087	0.914397	0.813149
F31	0.935829	0.958904	0.947226	0.965443	0.954109	0.959743
S82	0.855524	0.901493	0.877907	0.887739	0.840875	0.863672
M47	0.69697	0.784983	0.738363	0.322061	0.363636	0.341588
D25	0.823821	0.954023	0.884154	0.850394	0.915254	0.881633
C61	0.817391	0.921569	0.866359	0.608911	0.803922	0.692958
J69	0.89644	0.97193	0.93266	0.925234	0.962865	0.943674
K83	0.556701	0.868966	0.678636	0.563791	0.837545	0.673929
K40	0.888563	0.968051	0.926606	0.922581	0.936681	0.929578
G20	0.900568	0.943452	0.921512	0.0107858	0.7	0.0212443
C16	0.786378	0.835526	0.810207	0.66242	0.611765	0.636086
I21	0.675676	0.874126	0.762195	0.822901	0.653333	0.728378
H40	0.871711	0.988806	0.926573	0.581633	0.934426	0.716981
H25	0.71875	0.915929	0.805447	0.735178	0.93	0.821192
I12	0.535242	0.627907	0.577883	0.524038	0.622857	0.56919
C73	0.866171	0.87594	0.871028	0.586207	0.566667	0.576271
K35	0.927632	0.972414	0.949495	0.94723	0.959893	0.953519
Z94	0.885449	0.899371	0.892356	0.555556	0.75	0.638298
G81	0.656357	0.667832	0.662045	0.728169	0.551761	0.627808
F10	0.974684	0.759868	0.853974	0.857143	0.637771	0.731361
I08	0.831715	0.823718	0.827697	0.846847	0.642236	0.730484
S42	0.865625	0.89644	0.880763	0.876676	0.842784	0.859396
J15	0.636364	0.685315	0.659933	0.692049	0.572753	0.626775
S52	0.909091	0.932476	0.920635	0.890492	0.908225	0.899271
C67	0.86646	0.818182	0.841629	0.804124	0.458824	0.58427
K62	0.950131	0.815315	0.877576	0.81962	0.703804	0.75731
C15	0.955645	0.90458	0.929412	0.810127	0.537815	0.646465
S06	0.750929	0.703833	0.726619	0.838351	0.780172	0.808216
J98	0.40566	0.40566	0.40566	0.27619	0.402778	0.327683
D49	0.234824	0.706731	0.352518	0.426419	0.695652	0.528735
G93	0.668874	0.745387	0.705061	0.512334	0.660147	0.576923
Z96	0.713656	0.760563	0.736364	0.539683	0.615385	0.575053
E86	0.826087	0.83165	0.828859	0.929887	0.922335	0.926096
N80	0.824	0.953704	0.88412	0.826347	0.8625	0.844037
R18	0.768293	0.887324	0.823529	0.52638	0.89749	0.663573
C11	0.951807	0.901141	0.925781	0.836735	0.700855	0.762791
K70	0.812261	0.890756	0.849699	0.925247	0.887686	0.906077
I34	0.555215	0.804444	0.656987	0.265766	0.712274	0.387097
D68	0.667742	0.8625	0.752727	0.666667	0.96	0.786885
I49	0.547904	0.778723	0.643234	0.642105	0.801314	0.712929
M25	0.698745	0.742222	0.719828	0.634218	0.347896	0.44932
R17	0.705394	0.582192	0.637899	0.629008	0.795367	0.702473
M06	0.856655	0.933086	0.893238	0.823529	0.899083	0.859649
R91	0.548872	0.73	0.626609	0.429078	0.661202	0.52043
R16	0.774436	0.911504	0.837398	0.70494	0.958258	0.812308
I74	0.40748	0.932432	0.567123	0.519643	0.881818	0.653933
N10	0.864662	0.982906	0.92	0.841772	0.86645	0.853933
G45	0.850534	0.919231	0.883549	0.902516	0.792818	0.844118
F20	0.919283	0.953488	0.936073	0.953914	0.956038	0.954975
K85	0.722022	0.956938	0.823045	0.817602	0.972686	0.888427
C83	0.71875	0.892241	0.796154	0.52381	0.785714	0.628572
K27	0.8	0.945455	0.866667	0.854085	0.88345	0.868519
K65	0.728682	0.746032	0.737255	0.71547	0.804348	0.75731
C25	0.945946	0.846774	0.893617	0.752381	0.738318	0.745283
R33	0.815385	0.872428	0.842942	0.80035	0.666181	0.727128
C19	0.873563	0.720379	0.78961	0.754789	0.860262	0.804081
K57	0.739623	0.882883	0.804928	0.768271	0.901674	0.829644
Z74	0.65625	0.935644	0.771429	0.462291	0.895805	0.609858
F41	0.871901	0.91342	0.892178	0.669216	0.897436	0.766703
L89	0.901869	0.969849	0.934625	0.935897	0.930475	0.933178
C54	0.891892	0.804878	0.846154	0.352941	0.285714	0.315789
I85	0.823529	0.937799	0.876957	0.885093	0.875576	0.880309
J34	0.965909	0.821256	0.887728	0.982684	0.879845	0.928425
M32	0.935622	0.923729	0.929638	0.92437	0.833333	0.876494
E03	0.886179	0.882591	0.884381	0.867322	0.916883	0.891414
R56	0.567797	0.802395	0.665012	0.692708	0.762906	0.726114
D63	0.64977	0.54023	0.589958	0.571116	0.468582	0.514793
G40	0.855491	0.59919	0.704762	0.870704	0.651163	0.745098
K31	0.642534	0.606838	0.624176	0.510638	0.515337	0.512977
R64	0.898477	0.983333	0.938992	0.812	0.914414	0.860169
M50	0.708738	0.789189	0.746803	0.748908	0.7	0.723629
F43	0.514196	0.976048	0.673554	0.645794	0.843712	0.731604
K52	0.754011	0.618421	0.679518	0.844098	0.833425	0.838728
M54	0.478495	0.754237	0.585526	0.338048	0.497917	0.402696
R57	0.596859	0.780822	0.676558	0.844828	0.718241	0.776409
Z93	0.524691	0.435897	0.47619	0.574344	0.375954	0.45444
B95	0.520913	0.643192	0.57563	0.574757	0.59919	0.586719
J31	0.959596	0.848214	0.900474	0.924731	0.948529	0.936479
J47	0.948148	0.920863	0.934307	0.906137	0.922794	0.91439
F33	0.914634	0.855513	0.884086	0.97205	0.770936	0.85989
B90	0.801136	0.88125	0.839286	0.544236	0.656958	0.595308
R50	0.415584	0.55814	0.476427	0.562992	0.22228	0.318722
J84	0.784615	0.921687	0.847645	0.685824	0.864734	0.764957
F60	0.97619	0.964706	0.970414	0.926606	0.918182	0.922375
E83	0.729032	0.701863	0.71519	0.743333	0.825926	0.782456
E05	0.916667	0.865741	0.890476	0.792727	0.879032	0.833652
T82	0.76506	0.647959	0.701657	0.756757	0.4811	0.588236
D61	0.761682	0.84456	0.800983	0.602564	0.87037	0.712121
C53	0.813131	0.909605	0.858667	0.688889	0.295238	0.413333
I27	0.877005	0.891304	0.884097	0.8275	0.825436	0.826467
K12	0.808625	0.906344	0.854701	0.503165	0.719457	0.592179
M81	0.827586	0.806723	0.817021	0.81746	0.544974	0.653968
R31	0.735577	0.859551	0.792746	0.702166	0.836559	0.763494
S02	0.653266	0.83871	0.734463	0.40553	0.91858	0.56266
I82	0.793103	0.825641	0.809045	0.794118	0.836283	0.814655
S22	0.657895	0.877193	0.75188	0.861842	0.743614	0.798375
K01	0.961326	0.994286	0.977528	0.8	0.5	0.615385
C06	0.777778	0.771654	0.774704	0.75	0.477273	0.583334
T81	0.451923	0.401709	0.425339	0.54386	0.349099	0.42524
I61	0.492308	0.64	0.556522	0.71608	0.581633	0.641892
K44	0.88587	0.947674	0.91573	0.870968	0.968127	0.916981
M75	0.901316	0.810651	0.853583	0.851582	0.790068	0.819673
M23	0.631579	0.949153	0.758465	0.619372	0.667647	0.642604
I65	0.594306	0.860825	0.703158	0.557823	0.546667	0.552189
I35	0.788991	0.52439	0.630037	0.575342	0.466667	0.515337
I67	0.666667	0.521739	0.585366	0.36	0.09	0.144
H33	0.781065	0.923077	0.846154	0.883721	0.678571	0.767677
S83	0.420561	0.584416	0.48913	0.663366	0.142251	0.234266
J38	0.796703	0.801105	0.798898	0.813953	0.679612	0.740741
J30	0.907285	0.944828	0.925676	0.679372	0.954331	0.793713
I70	0.275862	0.350877	0.30888	0.427586	0.348315	0.383901
J91	0.752212	0.408654	0.529595	0.655738	0.097561	0.169851
Z98	0.263736	0.391304	0.315098	0.297101	0.361233	0.326043
I71	0.739496	0.785714	0.761905	0.781421	0.82659	0.803371
K22	0.741176	0.61165	0.670213	0.793706	0.613514	0.692073
M84	0.256798	0.598592	0.359408	0.100503	0.516129	0.168245
J32	0.844262	0.895652	0.869198	0.818182	0.828221	0.823171
J06	0.87069	0.855932	0.863248	0.851541	0.836314	0.843859
C64	0.810127	0.598131	0.688172	0.351351	0.419355	0.382353
I07	0.250996	0.807692	0.382979	0.197662	0.553571	0.291308
I51	0.421053	0.474576	0.446215	0.432836	0.36478	0.395905
D18	0.902439	0.853846	0.87747	0.854305	0.772455	0.811321
E66	0.876812	0.896296	0.886447	0.884615	0.851852	0.867924
K82	0.651007	0.808333	0.72119	0.672131	0.776025	0.720351
R63	0.627119	0.74	0.678899	0.646067	0.756579	0.696969
Z53	0.1	0.0342466	0.0510204	0.5	1	0.666667
R41	0.47191	0.65625	0.54902	0.350604	0.697595	0.466666
H91	0.852941	0.74359	0.794521	0.84	0.741176	0.7875
Z47	0.676768	0.437908	0.531746	0.214286	0.09	0.126761
A09	0.909091	0.84507	0.875912	0.895238	0.758744	0.821359
P59	0.862069	0.992063	0.922509	0.866667	0.95122	0.906977
C71	0.9125	0.657658	0.764398	0.545455	0.2	0.292683
D72	0.631944	0.710938	0.669118	0.625668	0.78	0.694362
R19	0.519802	0.801527	0.630631	0.476712	0.679688	0.560386
D12	0.582192	0.586207	0.584192	0.554054	0.43617	0.488095
N31	0.807339	0.814815	0.81106	0.850622	0.82	0.83503
R11	0.719745	0.773973	0.745875	0.611765	0.446352	0.516129
Z48	0.741935	0.237113	0.359375	0.214286	0.09	0.126761
Z90	0.129825	0.246667	0.170115	0.123711	0.0816327	0.0983606
K60	0.974747	0.910377	0.941463	0.958115	0.820628	0.884058
K63	0.364557	0.685714	0.476033	0.331027	0.73028	0.455556
M21	0.779661	0.657143	0.713178	0.314815	0.269841	0.290598
D56	0.914729	0.991597	0.951613	0.89083	0.985507	0.93578
I86	0.842975	0.836066	0.839506	0.781513	0.673913	0.723736
D62	0.573643	0.592	0.582677	0.695279	0.498078	0.580385
R47	0.564103	0.698413	0.624113	0.546939	0.580087	0.563026
P36	0.796875	0.927273	0.857143	0.66129	0.554054	0.602941
B02	0.834646	0.815385	0.824903	0.845161	0.813665	0.829114
D05	0.736842	0.491228	0.589474	1	0.5	0.666667
H66	1	0.00757576	0.0150376	1	0.0405405	0.077922
R78	0.422594	0.776923	0.547425	0.538916	0.8752	0.667073
L30	0.634921	0.634921	0.634921	0.565111	0.830325	0.672515
M79	0.554217	0.494624	0.522727	0.517241	0.3	0.379747
R42	0.66242	0.852459	0.74552	0.722874	0.721816	0.722345
R59	0.693333	0.419355	0.522613	0.553191	0.419355	0.477064
B35	0.95	0.870229	0.908367	0.946565	0.867133	0.90511
H35	0.704698	0.833333	0.763636	0.9	0.913043	0.906475
C02	0.846154	0.488889	0.619718	0.9	0.225	0.36
H43	0.833333	0.740741	0.784314	0.833333	0.8	0.816326
I42	0.759259	0.738739	0.748858	0.75463	0.88587	0.815
I77	0.218301	0.847716	0.347193	0.097561	0.830189	0.174603
G91	0.787234	0.672727	0.72549	0.752252	0.668	0.707627
E04	0.531469	0.666667	0.59144	0.671875	0.774775	0.719665
E30	0.988889	0.983425	0.98615	1	0.847826	0.917647
E80	0.222222	0.0535714	0.0863309	0.1	0.016129	0.0277777
K05	0.882979	0.821782	0.851282	0.927632	0.787709	0.851964
S62	0.875	0.59434	0.707865	0.889151	0.557692	0.685454
F01	0.781022	0.781022	0.781022	0.901961	0.671533	0.769875
C24	0.757282	0.59542	0.666667	0.263158	0.172414	0.208334
G62	0.564286	0.872928	0.685466	0.220339	0.78	0.343612
N81	0.875969	0.94958	0.91129	0.78	0.619048	0.690266
S32	0.424242	0.415842	0.42	0.79878	0.286339	0.421561
R00	0.655462	0.735849	0.693333	0.830721	0.659204	0.73509
M41	0.623656	0.920635	0.74359	0.659341	0.930233	0.771705
R60	0.66443	0.831933	0.738806	0.477477	0.569892	0.519607
G31	0.535088	0.586538	0.559633	0.547368	0.45614	0.497607
J93	0.705036	0.924528	0.8	0.753425	0.926966	0.831234
Q24	0.302521	0.878049	0.45	0.853933	0.752475	0.8
O60	0.548193	0.798246	0.65	0.433898	0.8	0.562637
B37	0.850877	0.873874	0.862222	0.811808	0.756014	0.782918
N73	0.85	0.809524	0.829268	0.947368	0.723618	0.820513
C80	0.206731	0.544304	0.299652	0.302752	0.388235	0.340206
G82	0.722689	0.747826	0.735043	0.714286	0.579399	0.63981
D17	0.692308	0.605769	0.646154	0.743169	0.712042	0.727273
R04	0.711111	0.673684	0.691892	0.523316	0.664474	0.585507
M80	0.627119	0.813187	0.708134	0.410853	0.823834	0.548276
C85	0.476415	0.814516	0.60119	0.513889	0.804348	0.627119
I83	0.940397	0.946667	0.943522	0.946809	0.936842	0.941799
R06	0.335484	0.58427	0.42623	0.422764	0.32981	0.370546
R79	0.50495	0.451327	0.476636	0.515723	0.650794	0.575439
T86	0.632812	0.743119	0.683544	0.0552486	0.196078	0.0862068
I47	0.702703	0.795918	0.746411	0.702381	0.637838	0.668555
J03	0.932773	0.853846	0.891566	0.914135	0.931359	0.922667
I24	0.606667	0.739837	0.666667	0.506098	0.515528	0.510769
C03	0.65625	0.807692	0.724138	0.9	0.225	0.36
L97	0.526316	0.721649	0.608696	0.52669	0.616667	0.568138
O34	0.953846	0.815789	0.879433	0.90678	0.584699	0.710963
I95	0.81203	0.972973	0.885246	0.725352	0.872881	0.792307
F25	0.921348	0.97619	0.947977	0.938111	0.83237	0.882083
H26	0.52381	0.88	0.656716	0.261905	0.916667	0.407408
B17	0.592	0.718447	0.649123	0.444767	0.768844	0.563535
J09	0.611111	0.785714	0.6875	0.424832	0.728205	0.536609
N04	0.689655	0.952381	0.8	0.65873	0.902174	0.761468
C32	0.77027	0.74026	0.754967	0.466667	0.318182	0.378379
J81	0.43617	0.445652	0.44086	0.386538	0.582609	0.46474
N83	0.818182	0.710526	0.760563	0.857143	0.509434	0.639053
T50	0.165217	0.426966	0.238245	0.193478	0.640288	0.297162
D46	0.88172	0.796117	0.836735	0.857143	0.846154	0.851613
K91	0.55102	0.310345	0.397059	0.25	0.212389	0.229665
P22	0.951613	0.983333	0.967213	1	0.622222	0.767123
E46	0.738095	0.96875	0.837838	0.675862	0.970297	0.796748
G30	0.92233	0.969388	0.945274	0.671233	0.636364	0.653334
J95	0.439252	0.681159	0.534091	0.123711	0.692308	0.209912
A49	0.00216099	0.8	0	0.0714286	0.00274725	0.005291
S92	0.67	0.848101	0.748603	0.757869	0.784461	0.770936
C13	0.785714	0.6	0.680412	0.714286	0.0862069	0.153846
I46	0.616822	0.916667	0.73743	0.852941	0.628726	0.723869
K86	0.634921	0.40404	0.493827	0.693182	0.552036	0.61461
D35	0.619565	0.74026	0.674556	0.782609	0.72	0.75
R73	0.529412	0.637168	0.578313	0.566351	0.92278	0.701909
E22	0.11194	0.46875	0.180723	0.365591	0.523077	0.430379
I31	0.653846	0.784615	0.713287	0.828829	0.70229	0.760331
M87	0.9	0.7	0.7875	0.905405	0.323671	0.476868
A15	0.646465	0.790123	0.711111	0.749409	0.868493	0.804568
C66	0.8	0.819277	0.809524	0.866667	0.433333	0.577778
T07	0.282353	0.303797	0.292683	0.0263158	0.305556	0.0484582
T84	0.563218	0.324503	0.411765	0.490196	0.390625	0.434783
I26	0.666667	0.733333	0.698413	0.742574	0.78125	0.761421
K81	0.620438	0.841584	0.714286	0.609677	0.797468	0.691042
L50	0.893617	0.913043	0.903226	0.938865	0.955556	0.947137
M19	0.416667	0.438596	0.42735	0.606383	0.566225	0.585616
M62	0.766667	0.638889	0.69697	0.877005	0.689076	0.771765
P07	0.894737	0.931507	0.912752	0.153333	0.730159	0.253443
F02	0.740741	0.6	0.662983	0.875	0.14	0.241379
R97	0.637795	0.75	0.689362	0.589474	0.571429	0.580311
H90	0.709091	0.735849	0.722222	0.821782	0.85567	0.838384
I38	0.45122	0.660714	0.536232	0.321646	0.531486	0.400759
B34	0.405405	0.230769	0.294118	0.428571	0.171429	0.244898
R13	0.323353	0.931034	0.48	0.605769	0.933333	0.734694
T85	0.193878	0.475	0.275362	0.0552486	0.196078	0.0862068
F34	0.666667	0.633333	0.649573	0.946429	0.311765	0.469027
H81	0.837209	0.765957	0.8	0.870293	0.64	0.737589
R53	0.313953	0.482143	0.380282	0.211957	0.333333	0.259136
R80	0.556452	0.907895	0.69	0.460606	0.863636	0.60079
C90	0.962963	0.936937	0.949772	0.888889	0.965517	0.92562
M1A	0.0830861	0.538462	0.143959	0.101404	0.787879	0.179682
M45	0.955056	0.923913	0.939227	0.709091	0.847826	0.772277
N32	0.547619	0.541176	0.544379	0.472868	0.539823	0.504132
I87	0.38835	0.519481	0.444444	0.490196	0.531915	0.510204
R51	0.479592	0.810345	0.602564	0.689295	0.832808	0.754286
T31	0.59596	0.830986	0.694118	0.820652	0.930185	0.871992
K30	0.736842	0.636364	0.682927	0.947005	0.701365	0.805882
D27	0.777778	0.538462	0.636364	0.85	0.253731	0.390804
T83	0.72	0.666667	0.692308	0.5	0.598291	0.544747
C05	0.649123	0.840909	0.732673	1	0.25	0.4
G56	0.985294	0.728261	0.8375	0.972222	0.702811	0.815851
K08	0.966667	0.651685	0.778523	0.777778	0.166667	0.27451
B20	0.736111	0.929825	0.821705	0.384615	0.9375	0.545454
Mean	0.71767	0.777557	0.731623	0.687698	0.692879	0.661666

## Sheet: PubMed (Projection)
	Testing set-1			Testing set-2
	Precision	Recall	F-measure	Precision	Recall	F-measure
E11	0.964139	0.972494	0.968299	0.963154	0.973167	0.968135
I11	0.8486	0.949862	0.89638	0.845848	0.932352	0.886996
I10	0.894722	0.890126	0.892418	0.882317	0.865634	0.873896
Z51	0.727981	0.94477	0.822328	0.867911	0.6275	0.728381
A41	0.912196	0.983562	0.946536	0.888839	0.955183	0.920818
E78	0.958564	0.989226	0.973654	0.924522	0.962852	0.943298
I25	0.915812	0.961381	0.938043	0.815343	0.868623	0.84114
C77	0.616225	0.787637	0.691466	0.169102	0.716814	0.273648
N18	0.947518	0.925676	0.93647	0.883227	0.904527	0.89375
C78	0.832483	0.862602	0.847275	0.727361	0.778936	0.752266
J18	0.884527	0.848283	0.866026	0.861654	0.858465	0.860057
N39	0.875538	0.979287	0.924511	0.920932	0.969598	0.944639
C50	0.968085	0.946977	0.957415	0.961702	0.63662	0.766102
E87	0.925373	0.939394	0.932331	0.939888	0.93708	0.938482
K21	0.960093	0.961204	0.960648	0.958333	0.95574	0.957035
C79	0.8602	0.766688	0.810756	0.738056	0.611187	0.668657
N40	0.915094	0.971822	0.942606	0.930399	0.96622	0.947971
C34	0.955709	0.933108	0.944274	0.893168	0.795354	0.841428
I69	0.793911	0.584987	0.673621	0.796983	0.585329	0.674952
J44	0.946176	0.974708	0.96023	0.968667	0.937357	0.952755
I50	0.816429	0.893578	0.853263	0.804848	0.878135	0.839896
Z99	0.804154	0.807349	0.805748	0.599782	0.590471	0.59509
Z95	0.649089	0.692229	0.669965	0.685955	0.601182	0.640777
D64	0.829023	0.655682	0.732234	0.78986	0.607688	0.686901
I48	0.934021	0.952681	0.943259	0.914683	0.924774	0.919701
N17	0.876684	0.879418	0.878049	0.920915	0.856609	0.887599
K80	0.912766	0.886364	0.899371	0.891815	0.827403	0.858402
C18	0.845733	0.843886	0.844809	0.855814	0.67031	0.751788
J96	0.792435	0.956674	0.866844	0.846788	0.927457	0.885289
B96	0.671735	0.77184	0.718317	0.69728	0.724022	0.710399
Z3A	0.938974	0.982583	0.960284	0.883555	0.674727	0.765148
G47	0.943713	0.97284	0.958055	0.836685	0.959469	0.89388
F03	0.868874	0.939828	0.902959	0.889591	0.945103	0.916507
Z37	0.932374	0.983308	0.957164	0.908558	0.682218	0.779286
I13	0.60794	0.638021	0.622618	0.591471	0.60608	0.598686
Z38	0.841699	0.990909	0.91023	0.83728	0.846986	0.842105
K59	0.933333	0.956667	0.944856	0.900753	0.950899	0.925147
B18	0.730361	0.886598	0.800931	0.432842	0.909944	0.586634
F32	0.786575	0.782534	0.784549	0.77442	0.878213	0.823057
C22	0.862631	0.906977	0.884248	0.826855	0.843243	0.834969
D50	0.619413	0.799012	0.697842	0.714147	0.746443	0.729938
N28	0.785461	0.704293	0.742666	0.734735	0.80131	0.76658
L03	0.638298	0.949367	0.763359	0.905837	0.945573	0.925279
K76	0.771261	0.800609	0.785661	0.793344	0.777486	0.785335
M10	0.874804	0.888712	0.881703	0.84396	0.93321	0.886344
N13	0.831187	0.862018	0.846322	0.882675	0.879781	0.881226
Z85	0.370837	0.62614	0.4658	0.361239	0.614634	0.455038
B19	0.194805	0.43956	0.269966	0.665198	0.352392	0.460717
C20	0.819444	0.886266	0.851546	0.932271	0.444867	0.602317
K64	0.946648	0.984353	0.965132	0.934982	0.958001	0.946352
I63	0.707563	0.812741	0.756514	0.802405	0.657284	0.722631
J90	0.759868	0.888462	0.819149	0.661898	0.898773	0.762359
K25	0.896	0.851711	0.873294	0.915478	0.871351	0.89287
Z79	0.0385351	0.54023	0.0719388	0.274059	0.658427	0.387025
M48	0.81405	0.609907	0.697345	0.699769	0.674332	0.686815
D69	0.834254	0.951681	0.889107	0.85282	0.928144	0.888889
K74	0.79732	0.922481	0.855346	0.837662	0.855114	0.846298
K29	0.864376	0.954092	0.907021	0.870166	0.888575	0.879274
M17	0.665757	0.972112	0.790283	0.653695	0.943141	0.772185
R65	0.879346	0.726351	0.79556	0.92987	0.773218	0.844339
K72	0.683735	0.773424	0.725819	0.525547	0.671016	0.589439
E88	0.890526	0.863265	0.876684	0.835443	0.884287	0.859171
M35	0.959416	0.913447	0.935867	0.807692	0.608696	0.694215
N20	0.719818	0.718182	0.718999	0.812573	0.645698	0.719587
M51	0.706597	0.87905	0.783446	0.826182	0.695226	0.755068
T45	0.512903	0.53	0.521311	0.170854	0.453333	0.248175
K92	0.732584	0.774347	0.752887	0.719665	0.680918	0.699756
Z86	0.332394	0.488613	0.395641	0.226183	0.405286	0.290335
J45	0.912879	0.967871	0.939571	0.881364	0.926715	0.903471
K56	0.746231	0.771429	0.758621	0.788428	0.843029	0.814815
O70	0.946512	0.976019	0.961039	0.663677	0.570328	0.613472
C56	0.962264	0.875	0.91656	1	0.0722892	0.134832
K75	0.811404	0.820399	0.815877	0.64899	0.625304	0.636927
D70	0.841317	0.731771	0.78273	0.865672	0.597938	0.707317
S72	0.848	0.80303	0.824903	0.855442	0.788401	0.820554
Z22	0.288018	0.702247	0.408497	0.846667	0.731988	0.785162
M43	0.770335	0.944282	0.848485	0.862004	0.817937	0.839393
K26	0.880126	0.894231	0.887122	0.850969	0.889408	0.869764
E79	0.888889	0.960836	0.923463	0.686486	0.984496	0.808917
F31	0.929134	0.967213	0.947791	0.959184	0.953042	0.956103
S82	0.877743	0.835821	0.856269	0.922441	0.6727	0.77802
M47	0.772563	0.727891	0.749562	0.434498	0.361818	0.394841
D25	0.83376	0.936782	0.882273	0.84252	0.902954	0.871691
C61	0.826087	0.931373	0.875576	0.610092	0.869281	0.716981
J69	0.897351	0.947552	0.921769	0.927412	0.959364	0.943117
K83	0.653846	0.547126	0.595745	0.596737	0.462094	0.520855
K40	0.873199	0.968051	0.918182	0.908524	0.954148	0.930777
G20	0.913165	0.967359	0.939481	0.0106061	0.7	0.0208956
C16	0.773414	0.842105	0.806299	0.609756	0.588235	0.598802
I21	0.666667	0.839161	0.743034	0.846154	0.639225	0.728276
H40	0.878788	0.973881	0.923894	0.626374	0.934426	0.75
H25	0.697368	0.938053	0.8	0.672897	0.72	0.695652
I12	0.571802	0.562982	0.567358	0.565217	0.534857	0.549618
C73	0.909804	0.87218	0.890595	0.592593	0.533333	0.561404
K35	0.886435	0.968966	0.925865	0.921995	0.963904	0.942484
Z94	0.903727	0.903727	0.903727	0.592593	0.8	0.680851
G81	0.693662	0.688811	0.691228	0.759091	0.534685	0.627426
F10	0.964158	0.884868	0.922813	0.843858	0.758514	0.798913
I08	0.779874	0.792332	0.786054	0.825598	0.729193	0.774407
S42	0.898305	0.857605	0.877483	0.886628	0.786082	0.833333
J15	0.571429	0.788927	0.662791	0.671498	0.643519	0.657211
S52	0.872024	0.942122	0.905719	0.845483	0.92381	0.882913
C67	0.725888	0.831395	0.775068	0.613333	0.541176	0.575
K62	0.988981	0.808559	0.889715	0.886447	0.657609	0.75507
C15	0.89272	0.889313	0.891013	0.648936	0.512605	0.57277
S06	0.715789	0.710801	0.713287	0.829148	0.796983	0.812747
J98	0.478673	0.476415	0.477541	0.527778	0.437788	0.47859
D49	0.231861	0.706731	0.349169	0.4	0.686792	0.505555
G93	0.735683	0.613971	0.669339	0.587013	0.552567	0.569269
Z96	0.767123	0.781395	0.774194	0.549407	0.628959	0.586498
E86	0.821192	0.832215	0.826667	0.933264	0.915736	0.924417
N80	0.857143	0.944444	0.898678	0.845714	0.925	0.883582
R18	0.752155	0.980337	0.85122	0.504505	0.937238	0.65593
C11	0.938865	0.81749	0.873984	0.891304	0.700855	0.784689
K70	0.735484	0.953975	0.830601	0.929577	0.937754	0.933648
I34	0.419355	0.920354	0.576177	0.229167	0.861446	0.362026
D68	0.713333	0.887967	0.791128	0.699083	0.9525	0.806349
I49	0.479275	0.787234	0.595813	0.473921	0.865353	0.612435
M25	0.676056	0.637168	0.656036	0.590643	0.326861	0.420833
R17	0.662088	0.822526	0.733638	0.625731	0.826255	0.712146
M06	0.894495	0.722222	0.79918	0.912791	0.720183	0.805128
R91	0.779736	0.59	0.671727	0.666667	0.459016	0.543689
R16	0.774074	0.920705	0.841046	0.711022	0.960073	0.816989
I74	0.412017	0.860987	0.557329	0.531959	0.781818	0.633129
N10	0.865169	0.987179	0.922156	0.87188	0.85342	0.862551
G45	0.842657	0.926923	0.882784	0.924471	0.845304	0.883117
F20	0.90991	0.939535	0.924485	0.926111	0.927657	0.926883
K85	0.762452	0.952153	0.846809	0.815287	0.971168	0.886427
C83	0.643599	0.801724	0.714012	0.5	0.571429	0.533334
K27	0.837398	0.936364	0.88412	0.866282	0.875874	0.871052
K65	0.752	0.746032	0.749004	0.742532	0.809302	0.774481
C25	0.82	0.826613	0.823293	0.776596	0.675926	0.722772
R33	0.793358	0.884774	0.836576	0.797639	0.689504	0.73964
C19	0.775148	0.62381	0.691293	0.682635	0.495652	0.574307
K57	0.82996	0.923423	0.8742	0.868821	0.956067	0.910358
Z74	0.64966	0.940887	0.768612	0.461224	0.916216	0.613574
F41	0.905213	0.82684	0.864253	0.886792	0.84359	0.864652
L89	0.814815	0.99	0.893905	0.90929	0.96185	0.934832
C54	0.860697	0.843902	0.852217	0.769231	0.47619	0.588235
I85	0.802419	0.952153	0.870897	0.869369	0.889401	0.879271
J34	0.976471	0.801932	0.880637	0.991632	0.918605	0.953723
M32	0.966825	0.860759	0.910714	0.950495	0.727273	0.824034
E03	0.859813	0.744939	0.798265	0.858612	0.867532	0.863049
R56	0.574163	0.718563	0.638298	0.687398	0.803059	0.740741
D63	0.403226	0.849057	0.54678	0.332487	0.705566	0.451984
G40	0.746212	0.797571	0.771037	0.785634	0.856793	0.819672
K31	0.634286	0.47234	0.541463	0.512422	0.506135	0.509259
R64	0.912371	0.983333	0.946524	0.865801	0.896861	0.881057
M50	0.873684	0.448649	0.592857	0.835165	0.310204	0.452381
F43	0.892655	0.946108	0.918605	0.924242	0.819292	0.868608
K52	0.653226	0.710526	0.680672	0.800204	0.860913	0.829449
M54	0.486076	0.806723	0.606635	0.363636	0.633333	0.462006
R57	0.597087	0.842466	0.698864	0.824253	0.762602	0.79223
Z93	0.403974	0.625641	0.490946	0.489164	0.603053	0.540171
B95	0.481132	0.714953	0.575188	0.571559	0.633974	0.601151
J31	0.963542	0.825893	0.889423	0.945946	0.900735	0.922787
J47	0.888158	0.971223	0.927835	0.882784	0.886029	0.884404
F33	0.928571	0.840304	0.882236	0.978395	0.780788	0.868493
B90	0.779661	0.8625	0.818991	0.525199	0.640777	0.57726
R50	0.503226	0.450867	0.47561	0.667347	0.16943	0.270248
J84	0.8	0.915663	0.853933	0.627178	0.869565	0.728745
F60	0.941176	0.935673	0.938416	0.938967	0.909091	0.923788
E83	0.769231	0.621118	0.687285	0.904977	0.740741	0.814664
E05	0.987179	0.706422	0.823529	0.901345	0.810484	0.853503
T82	0.675676	0.765306	0.717703	0.532895	0.556701	0.544538
D61	0.762931	0.917098	0.832941	0.600806	0.919753	0.726829
C53	0.835052	0.915254	0.873315	0.727273	0.304762	0.42953
I27	0.868421	0.896739	0.882353	0.829574	0.825436	0.8275
K12	0.774684	0.924471	0.842975	0.452736	0.823529	0.584269
M81	0.768	0.806723	0.786885	0.812227	0.492063	0.61285
R31	0.755208	0.814607	0.783784	0.683521	0.784946	0.730731
S02	0.69802	0.909677	0.789916	0.542079	0.914405	0.680653
I82	0.75814	0.835897	0.795122	0.745098	0.840708	0.790021
S22	0.776471	0.767442	0.77193	0.905806	0.664144	0.766376
K01	0.929348	0.977143	0.952646	1	0.25	0.4
C06	0.697183	0.779528	0.736059	0.791667	0.431818	0.558823
T81	0.326531	0.542373	0.407643	0.482966	0.540359	0.510053
I61	0.410405	0.71	0.520147	0.6625	0.64898	0.65567
K44	0.887097	0.959302	0.921788	0.878136	0.976096	0.924528
M75	0.837989	0.887574	0.862069	0.79802	0.909707	0.850211
M23	0.529412	0.966102	0.684	0.449928	0.925	0.605389
I65	0.68254	0.661538	0.671875	0.64486	0.46	0.536965
I35	0.471631	0.806061	0.595078	0.297794	0.721604	0.4216
I67	0.45122	0.689441	0.545455	0.189349	0.32	0.237918
H33	0.862069	0.874126	0.868056	0.95	0.339286	0.5
S83	0.4375	0.545455	0.485549	0.707692	0.0976645	0.171642
J38	0.887218	0.651934	0.751592	0.838235	0.553398	0.666667
J30	0.918367	0.931034	0.924658	0.691211	0.916535	0.788084
I70	0.337349	0.245614	0.284264	0.492308	0.179775	0.263374
J91	0.640777	0.634615	0.637681	0.7125	0.139024	0.232653
Z98	0.166667	0.0324324	0.0542986	0.358491	0.0418502	0.0749507
I71	0.62987	0.858407	0.726592	0.676471	0.930636	0.783455
K22	0.666667	0.660194	0.663415	0.690341	0.654987	0.672199
M84	0.585366	0.169014	0.262295	0.325581	0.0903226	0.141414
J32	0.713376	0.973913	0.823529	0.47546	0.95092	0.633947
J06	0.881356	0.881356	0.881356	0.904271	0.844567	0.8734
C64	0.859155	0.570093	0.685393	0.366667	0.354839	0.360656
I07	0.206557	0.807692	0.328982	0.196209	0.616071	0.297628
I51	0.485437	0.423729	0.452489	0.444444	0.427673	0.435897
D18	0.763514	0.869231	0.81295	0.79235	0.868263	0.828571
E66	0.874172	0.977778	0.923077	0.85	0.944444	0.894737
K82	0.840426	0.658333	0.738318	0.765799	0.649842	0.703071
R63	0.571429	0.84	0.680162	0.540909	0.782895	0.639785
Z53	0.4375	0.933333	0	0.2	1	0.333333
R41	0.465909	0.640625	0.539474	0.388489	0.742268	0.510035
H91	0.901099	0.700855	0.788462	0.835821	0.658824	0.736842
Z47	1	0.176471	0.3	0.883555	0.674727	0.765148
A09	0.832215	0.873239	0.852234	0.853731	0.769507	0.809434
P59	0.897059	0.968254	0.931298	0.946078	0.941463	0.943765
C71	0.818182	0.648649	0.723618	0.375	0.2	0.26087
D72	0.671756	0.6875	0.679537	0.6	0.76	0.670588
R19	0.510204	0.75188	0.607903	0.49435	0.683594	0.57377
D12	0.530612	0.717241	0.609971	0.415441	0.601064	0.491304
N31	0.684932	0.925926	0.787402	0.787402	0.8	0.793651
R11	0.710059	0.821918	0.761905	0.614458	0.435897	0.51
Z48	1	0.0721649	0.134615	0.883555	0.674727	0.765148
Z90	0.115614	0.646667	0.196158	0.0555556	0.0816327	0.0661157
K60	0.940092	0.962264	0.951049	0.818898	0.932735	0.872117
K63	0.485944	0.57346	0.526087	0.379747	0.532995	0.443506
M21	0.790323	0.7	0.742424	0.22449	0.174603	0.196429
D56	0.664773	0.983193	0.79322	0.674342	0.990338	0.802348
I86	0.789062	0.827869	0.808	0.614286	0.623188	0.618705
D62	0.320872	0.824	0.461883	0.604027	0.830131	0.699256
R47	0.649123	0.587302	0.616667	0.574257	0.251082	0.349397
P36	0.84375	0.981818	0.907563	0.520408	0.689189	0.593023
B02	0.927536	0.492308	0.643216	0.875	0.478261	0.618474
D05	0.609524	0.561404	0.584475	0.4	0.5	0.444444
H66	0.944	0.893939	0.918288	0.681319	0.810458	0.740299
R78	0.603053	0.607692	0.605364	0.66875	0.683706	0.676145
L30	0.377432	0.769841	0.506527	0.379104	0.916968	0.53643
M79	0.695652	0.344086	0.460432	0.763636	0.28	0.409756
R42	0.661654	0.721311	0.690196	0.769231	0.585652	0.665005
R59	0.420814	0.75	0.53913	0.344262	0.677419	0.456521
B35	0.910448	0.931298	0.920755	0.774929	0.947735	0.852665
H35	0.880435	0.637795	0.739726	0.991228	0.818841	0.896826
C02	0.704225	0.555556	0.621118	0.578947	0.275	0.372881
H43	0.847826	0.722222	0.78	0.833333	0.7	0.760869
I42	0.740385	0.693694	0.716279	0.761905	0.869565	0.812183
I77	0.224852	0.57868	0.323864	0.13012	0.509434	0.207293
G91	0.775701	0.754545	0.764977	0.717131	0.717131	0.717131
E04	0.701299	0.473684	0.565445	0.8	0.612613	0.693878
E30	0.994083	0.928177	0.96	1	0.847826	0.917647
E80	0.402062	0.696429	0.509804	0.364486	0.629032	0.461538
K05	0.9	0.80198	0.848168	0.878205	0.765363	0.81791
S62	0.73494	0.575472	0.645503	0.783626	0.594675	0.676199
F01	0.74359	0.84058	0.789116	0.848739	0.737226	0.789062
C24	0.541935	0.631579	0.583333	0.170213	0.275862	0.210526
G62	0.641975	0.571429	0.604651	0.338983	0.4	0.366972
N81	0.931624	0.915966	0.923729	0.942857	0.52381	0.67347
S32	0.32	0.475248	0.38247	0.674847	0.360656	0.470086
R00	0.575163	0.830189	0.679537	0.794621	0.808458	0.80148
M41	0.666667	0.666667	0.666667	0.707317	0.449612	0.549763
R60	0.62987	0.815126	0.710623	0.48249	0.663102	0.558559
G31	0.612903	0.365385	0.457831	0.78125	0.438596	0.561797
J93	0.873563	0.716981	0.787565	0.945578	0.780899	0.855385
Q24	0.308333	0.902439	0.459627	0.842697	0.742574	0.789474
O60	0.609929	0.754386	0.67451	0.542857	0.59375	0.567164
B37	0.605442	0.794643	0.687259	0.685015	0.767123	0.723748
N73	0.85	0.809524	0.829268	0.919753	0.748744	0.825485
C80	0.114583	0.139241	0.125714	0.316456	0.294118	0.304878
G82	0.757812	0.843478	0.798354	0.716279	0.660944	0.6875
D17	0.717647	0.586538	0.645503	0.829268	0.712042	0.766197
R04	0.811111	0.768421	0.789189	0.746575	0.717105	0.731543
M80	0.708861	0.615385	0.658824	0.452962	0.673575	0.541667
C85	0.47619	0.806452	0.598802	0.394366	0.608696	0.478632
I83	0.947761	0.846667	0.894366	0.954023	0.873684	0.912088
R06	0.346154	0.505618	0.410959	0.50173	0.307203	0.381077
R79	0.44697	0.517544	0.479675	0.462366	0.68254	0.551282
T86	0.570312	0.669725	0.616034	0.5	0.0625	0.111111
I47	0.719626	0.785714	0.75122	0.764286	0.578378	0.658461
J03	0.872	0.838462	0.854902	0.94382	0.904441	0.923711
I24	0.588235	0.813008	0.682594	0.505155	0.608696	0.552113
C03	0.325581	0.807692	0.464088	0.2	1	0.333333
L97	0.477987	0.783505	0.59375	0.487342	0.641667	0.553957
O34	0.966102	0.75	0.844444	0.896907	0.47541	0.621429
I95	0.857143	0.918919	0.886957	0.808333	0.822034	0.815126
F25	0.911111	0.97619	0.942529	0.913279	0.973988	0.942657
H26	0.442623	0.72	0.548223	0.215385	0.875	0.34568
B17	0.506944	0.701923	0.58871	0.367206	0.798995	0.503165
J09	0.75	0.214286	0.333333	0.357367	0.292308	0.32158
N04	0.657895	0.952381	0.77821	0.65873	0.902174	0.761468
C32	0.551402	0.766234	0.641304	0.197674	0.772727	0.314814
J81	0.610169	0.391304	0.476821	0.493976	0.592486	0.538765
N83	0.623762	0.828947	0.711864	0.682692	0.663551	0.672985
T50	0.135802	0.494382	0.213075	0.153974	0.669065	0.250337
D46	0.838384	0.805825	0.821782	0.822785	0.833333	0.828025
K91	0.5	0.350282	0.41196	0.183544	0.256637	0.214022
P22	0.740741	1	0.851064	0.823529	0.933333	0.875
E46	0.74359	0.453125	0.563107	0.775862	0.445545	0.566038
G30	0.914286	0.979592	0.945813	0.935484	0.376623	0.537037
J95	0.466667	0.608696	0.528302	0.222581	0.663462	0.333334
A49	0.125	0.0289855	0.0470588	0.0701754	0.010989	0.0190024
S92	0.610526	0.734177	0.666667	0.634921	0.701754	0.666667
C13	0.522727	0.836364	0.643357	0.769231	0.344828	0.476191
I46	0.601852	0.902778	0.722222	0.833887	0.680217	0.749254
K86	0.466165	0.626263	0.534483	0.442105	0.760181	0.559068
D35	0.528302	0.727273	0.612022	0.542857	0.76	0.633333
R73	0.618182	0.607143	0.612613	0.686154	0.861004	0.763699
E22	0.107317	0.6875	0.185654	0.364238	0.846154	0.509259
I31	0.658537	0.830769	0.734694	0.821429	0.70229	0.757202
M87	0.898551	0.688889	0.779874	0.919355	0.275362	0.423791
A15	0.5	0.790123	0.61244	0.732648	0.780822	0.755968
C66	0.871429	0.701149	0.77707	1	0.0666667	0.125
T07	0.22043	0.518987	0.309434	0.0145833	0.388889	0.0281124
T84	0.520833	0.331126	0.404858	0.538462	0.364583	0.434783
I26	0.615385	0.533333	0.571429	0.727273	0.757895	0.742268
K81	0.664122	0.861386	0.75	0.620061	0.857143	0.719577
L50	0.882979	0.902174	0.892473	0.926724	0.955556	0.940919
M19	0.529412	0.157895	0.243243	0.886598	0.284768	0.431077
M62	0.580247	0.652778	0.614379	0.739726	0.680672	0.708971
P07	0.884615	0.945205	0.913907	0.520548	0.603175	0.558824
F02	0.75	0.78	0.764706	0.5	0.08	0.137931
R97	0.6	0.75	0.666667	0.493243	0.744898	0.593496
H90	0.534884	0.867925	0.661871	0.445545	0.927835	0.602007
I38	0.387097	0.610169	0.473684	0.261179	0.647355	0.372194
B34	0.280702	0.738462	0.40678	0.152381	0.457143	0.228572
R13	0.321918	0.810345	0.460784	0.526316	0.888889	0.661157
T85	0.26	0.325	0.288889	0.0520833	0.0980392	0.0680272
F34	0.602564	0.783333	0.681159	0.967963	0.829412	0.893347
H81	0.846154	0.819149	0.832432	0.879032	0.670769	0.760907
R53	0.3	0.263158	0.280374	0.178218	0.153846	0.165138
R80	0.630631	0.921053	0.748663	0.652542	0.875	0.747573
C90	0.971963	0.936937	0.954128	0.826087	0.982759	0.897638
M1A	0.134615	0.269231	0.179487	0.192513	0.654545	0.29752
M45	0.956522	0.956522	0.956522	0.8	0.869565	0.833333
N32	0.396552	0.541176	0.457711	0.286307	0.610619	0.38983
I87	0.304348	0.0909091	0.14	0.647059	0.234043	0.343751
R51	0.5125	0.706897	0.594203	0.726761	0.81388	0.767857
T31	0.658824	0.788732	0.717949	0.828678	0.913758	0.869141
K30	0.616667	0.840909	0.711538	0.891986	0.87372	0.882759
D27	0.724138	0.807692	0.763636	0.59322	0.522388	0.555555
T83	0.62766	0.728395	0.674286	0.403846	0.717949	0.516923
C05	0.606061	0.909091	0.727273	0.5	0.25	0.333333
G56	0.658915	0.923913	0.769231	0.849057	0.722892	0.780911
K08	0.613861	0.696629	0.652632	0.45098	0.547619	0.494623
B20	0.703704	0.982759	0.820144	0.295918	0.90625	0.446153
Mean	0.707027	0.770007	0.718681	0.681719	0.690829	0.656137

## Sheet: Wiki+ PubMed (Projection)
	Testing set-1			Testing set-2
	Precision	Recall	F-measure	Precision	Recall	F-measure
E11	0.9646	0.971881	0.968227	0.962428	0.973516	0.96794
I11	0.875656	0.920934	0.897724	0.880753	0.898627	0.8896
I10	0.887006	0.896887	0.891919	0.875013	0.871844	0.873426
Z51	0.762594	0.908004	0.82897	0.902377	0.5315	0.668974
A41	0.914408	0.97773	0.94501	0.892599	0.947016	0.919003
E78	0.96183	0.985835	0.973684	0.93402	0.96284	0.948211
I25	0.92448	0.942358	0.933333	0.835122	0.836547	0.835834
C77	0.594514	0.800932	0.682456	0.152134	0.728889	0.251727
N18	0.94722	0.9374	0.942285	0.887982	0.924491	0.905869
C78	0.820375	0.87215	0.845471	0.727709	0.792276	0.758621
J18	0.851287	0.898004	0.874022	0.835251	0.901013	0.866887
N39	0.888246	0.963768	0.924467	0.934468	0.953258	0.943769
C50	0.974398	0.945355	0.959657	0.955285	0.661972	0.78203
E87	0.92964	0.942167	0.935862	0.941817	0.937243	0.939524
K21	0.957803	0.960023	0.958912	0.958946	0.971561	0.965212
C79	0.818927	0.827806	0.823343	0.752226	0.691678	0.720683
N40	0.939914	0.961731	0.950698	0.949361	0.94087	0.945096
C34	0.961646	0.932387	0.94679	0.890746	0.766593	0.824019
I69	0.703297	0.71848	0.710807	0.701295	0.761976	0.730377
J44	0.952336	0.97179	0.961964	0.969896	0.931044	0.950073
I50	0.824725	0.893578	0.857772	0.807426	0.860065	0.832915
Z99	0.776536	0.830677	0.802695	0.568108	0.654526	0.608263
Z95	0.649669	0.704918	0.676167	0.659363	0.652217	0.655771
D64	0.722453	0.795195	0.757081	0.649156	0.782805	0.709744
I48	0.917078	0.977895	0.94651	0.895737	0.970382	0.931567
N17	0.885745	0.846154	0.865497	0.937975	0.830717	0.881094
K80	0.870813	0.941055	0.904573	0.85157	0.893199	0.871888
C18	0.858065	0.872131	0.865041	0.853535	0.769581	0.809387
J96	0.765799	0.966002	0.854329	0.833293	0.936456	0.881868
B96	0.757055	0.634774	0.690543	0.774403	0.588434	0.66873
Z3A	0.935705	0.992743	0.96338	0.890688	0.686427	0.77533
G47	0.93067	0.980198	0.954792	0.828022	0.962264	0.89011
F03	0.882979	0.952654	0.916494	0.89255	0.943038	0.9171
Z37	0.922316	0.990895	0.955377	0.896216	0.729754	0.804464
I13	0.598402	0.781984	0.677985	0.561021	0.76616	0.647737
Z38	0.871182	0.993939	0.928521	0.81351	0.85626	0.834338
K59	0.939145	0.953255	0.946147	0.900165	0.945656	0.92235
B18	0.817299	0.598191	0.690787	0.646132	0.846154	0.732738
F32	0.849906	0.777015	0.811828	0.85845	0.861077	0.859761
C22	0.854048	0.920147	0.885866	0.82662	0.85045	0.838366
D50	0.671151	0.742149	0.704867	0.734641	0.723437	0.728996
N28	0.814672	0.671975	0.736475	0.8	0.778142	0.78892
L03	0.647826	0.944532	0.768536	0.911868	0.945573	0.928415
K76	0.840868	0.711009	0.770505	0.86064	0.721579	0.784998
M10	0.849645	0.953822	0.898725	0.826822	0.96846	0.892054
N13	0.827489	0.875371	0.850757	0.886731	0.900329	0.893478
Z85	0.433705	0.532725	0.478142	0.369024	0.534634	0.436654
B19	0.211346	0.701107	0.324786	0.624885	0.791132	0.698249
C20	0.843621	0.879828	0.861345	0.919861	0.501901	0.649446
K64	0.955679	0.981508	0.968421	0.935415	0.955072	0.945141
I63	0.780538	0.727799	0.753247	0.835404	0.56791	0.676163
J90	0.756369	0.915222	0.828248	0.656684	0.920164	0.766411
K25	0.875458	0.910476	0.892624	0.894791	0.881713	0.888204
Z79	0.0399516	0.632184	0.0751537	0.268634	0.782022	0.399898
M48	0.698966	0.83876	0.762509	0.565899	0.856825	0.681617
D69	0.84803	0.94958	0.895937	0.864146	0.923653	0.892909
K74	0.903587	0.785575	0.840459	0.909206	0.682765	0.779881
K29	0.869403	0.93014	0.898746	0.869048	0.876412	0.872714
M17	0.7408	0.924152	0.82238	0.781065	0.84435	0.811476
R65	0.870155	0.758446	0.810469	0.91283	0.803784	0.854843
K72	0.714286	0.750853	0.732113	0.541371	0.640261	0.586678
E88	0.893224	0.891393	0.892308	0.833906	0.887805	0.860012
M35	0.922504	0.95969	0.940729	0.698225	0.855072	0.76873
N20	0.717672	0.756818	0.736726	0.818182	0.691027	0.749248
M51	0.713235	0.838013	0.770606	0.866257	0.689718	0.767973
T45	0.574427	0.502504	0.536064	0.171806	0.52	0.258278
K92	0.693069	0.835322	0.757576	0.677536	0.740887	0.707797
Z86	0.295511	0.491701	0.369159	0.211556	0.5	0.297315
J45	0.911985	0.979879	0.944714	0.884768	0.929834	0.906741
K56	0.725	0.679688	0.701613	0.838772	0.808511	0.823364
O70	0.98533	0.966427	0.975787	0.713592	0.566474	0.631579
C56	0.929825	0.909314	0.919455	1	0.144578	0.252631
K75	0.823529	0.777778	0.8	0.664773	0.569343	0.613368
D70	0.779043	0.89295	0.832117	0.713043	0.845361	0.773585
S72	0.838631	0.866162	0.852174	0.832714	0.877743	0.854636
Z22	0.26306	0.792135	0.394958	0.818182	0.858382	0.8378
M43	0.794118	0.870968	0.830769	0.858716	0.839462	0.84898
K26	0.906977	0.875	0.890701	0.861364	0.886204	0.873607
E79	0.9	0.939948	0.91954	0.704023	0.953307	0.809917
F31	0.926893	0.972603	0.949198	0.964324	0.951974	0.958109
S82	0.852691	0.898507	0.875	0.880632	0.840121	0.8599
M47	0.777358	0.703072	0.738351	0.454955	0.367273	0.406439
D25	0.90113	0.916667	0.908832	0.889362	0.885593	0.887473
C61	0.844311	0.921569	0.88125	0.606796	0.816993	0.696379
J69	0.899666	0.94386	0.921233	0.924072	0.94695	0.935371
K83	0.539919	0.917241	0.679727	0.508264	0.888087	0.646517
K40	0.877193	0.958466	0.916031	0.923077	0.943231	0.933045
G20	0.916435	0.979167	0.946763	0.0105105	0.7	0.02071
C16	0.889655	0.848684	0.868687	0.729323	0.570588	0.640264
I21	0.645995	0.874126	0.742942	0.814913	0.741818	0.776649
H40	0.893836	0.973881	0.932143	0.848485	0.918033	0.88189
H25	0.736462	0.902655	0.811133	0.809735	0.915	0.859155
I12	0.569832	0.527132	0.547651	0.586381	0.531429	0.557554
C73	0.960699	0.827068	0.888889	0.833333	0.333333	0.47619
K35	0.919094	0.97931	0.948247	0.933162	0.970588	0.951507
Z94	0.884498	0.915094	0.899536	0.5	0.8	0.615385
G81	0.637224	0.706294	0.669983	0.716329	0.641409	0.676802
F10	0.94702	0.940789	0.943894	0.817617	0.814241	0.815926
I08	0.747059	0.814103	0.779141	0.812672	0.732919	0.770738
S42	0.844118	0.928803	0.884438	0.836158	0.890034	0.862255
J15	0.564304	0.751748	0.644678	0.636735	0.650602	0.643594
S52	0.905063	0.919614	0.912281	0.887029	0.917749	0.902128
C67	0.822034	0.855882	0.838617	0.691057	0.5	0.580205
K62	0.972376	0.792793	0.873449	0.887719	0.6875	0.774885
C15	0.913043	0.961832	0.936803	0.75	0.655462	0.699551
S06	0.732394	0.724739	0.728546	0.827933	0.815086	0.821459
J98	0.449339	0.481132	0.464692	0.393822	0.472222	0.429473
D49	0.231173	0.634615	0.338896	0.450563	0.680529	0.542168
G93	0.792553	0.549815	0.649237	0.571429	0.547677	0.559301
Z96	0.696498	0.840376	0.761702	0.509091	0.696833	0.588348
E86	0.860377	0.767677	0.811388	0.939937	0.905584	0.922441
N80	0.879828	0.949074	0.91314	0.89441	0.9	0.897196
R18	0.778824	0.935028	0.849807	0.536108	0.916318	0.676448
C11	0.883212	0.920152	0.901304	0.719008	0.74359	0.731092
K70	0.761092	0.936975	0.839925	0.909211	0.935047	0.921948
I34	0.626087	0.64	0.632967	0.26556	0.643863	0.376028
D68	0.780303	0.858333	0.81746	0.734252	0.9325	0.821586
I49	0.593985	0.67234	0.630739	0.679412	0.758621	0.716835
M25	0.666667	0.782222	0.719836	0.527828	0.475728	0.500426
R17	0.564854	0.924658	0.701299	0.578223	0.891892	0.701595
M06	0.848485	0.936803	0.890459	0.753846	0.899083	0.820084
R91	0.781893	0.633333	0.699816	0.651515	0.469945	0.546031
R16	0.778598	0.933628	0.849095	0.710106	0.969147	0.819647
I74	0.395038	0.932432	0.55496	0.503378	0.90303	0.64642
N10	0.865169	0.987179	0.922156	0.864217	0.881107	0.87258
G45	0.920319	0.888462	0.90411	0.939502	0.729282	0.821151
F20	0.927602	0.953488	0.940367	0.963067	0.957707	0.96038
K85	0.678689	0.990431	0.805447	0.797531	0.980273	0.87951
C83	0.776786	0.75	0.763158	0.611111	0.785714	0.6875
K27	0.813492	0.931818	0.868644	0.859429	0.876457	0.867859
K65	0.737452	0.757937	0.747554	0.732194	0.798137	0.763745
C25	0.877863	0.927419	0.901961	0.664234	0.850467	0.745902
R33	0.80916	0.872428	0.839604	0.792096	0.672012	0.727129
C19	0.897727	0.752381	0.818653	0.759036	0.825328	0.790795
K57	0.864865	0.864865	0.864865	0.906582	0.893305	0.899895
Z74	0.681633	0.826733	0.747204	0.463247	0.818674	0.591687
F41	0.839216	0.926407	0.880658	0.615254	0.930769	0.740816
L89	0.891892	0.994975	0.940618	0.911012	0.949015	0.929625
C54	0.876923	0.834146	0.855	0.3125	0.238095	0.27027
I85	0.815574	0.952153	0.878587	0.87519	0.883257	0.879205
J34	0.977143	0.826087	0.895288	0.982609	0.875969	0.92623
M32	0.951542	0.915254	0.933045	0.946903	0.810606	0.873469
E03	0.807432	0.967611	0.880295	0.816777	0.961039	0.883055
R56	0.5	0.952096	0.65567	0.642202	0.936902	0.762053
D63	0.763547	0.59387	0.668103	0.644928	0.479354	0.549949
G40	0.738806	0.801619	0.768932	0.801596	0.860465	0.829988
K31	0.572687	0.555556	0.563991	0.435523	0.54908	0.485753
R64	0.902062	0.983146	0.94086	0.865801	0.900901	0.883002
M50	0.607843	0.837838	0.704545	0.671053	0.728571	0.69863
F43	0.895954	0.928144	0.911765	0.945007	0.797314	0.864901
K52	0.790055	0.627193	0.699267	0.83834	0.84387	0.841096
M54	0.629921	0.677966	0.653061	0.436937	0.404167	0.419914
R57	0.570776	0.856164	0.684932	0.788618	0.789902	0.789259
Z93	0.447581	0.569231	0.501129	0.532692	0.528626	0.530651
B95	0.44389	0.835681	0.579805	0.5022	0.808704	0.61962
J31	0.96648	0.772321	0.858561	0.945312	0.889706	0.916666
J47	0.84472	0.978417	0.906667	0.885017	0.933824	0.908766
F33	0.896266	0.821293	0.857143	0.953271	0.753695	0.841816
B90	0.74359	0.90625	0.816901	0.501144	0.708738	0.587131
R50	0.39781	0.633721	0.488789	0.525714	0.238342	0.327986
J84	0.83432	0.849398	0.841791	0.761682	0.78744	0.774347
F60	0.981366	0.929412	0.954683	0.95	0.863636	0.904762
E83	0.766234	0.732919	0.749206	0.88764	0.877778	0.882681
E05	0.917476	0.875	0.895735	0.78853	0.887097	0.834914
T82	0.684466	0.719388	0.701493	0.682008	0.560137	0.615094
D61	0.796209	0.875	0.833747	0.655814	0.87037	0.748011
C53	0.834225	0.881356	0.857143	0.727273	0.228571	0.347826
I27	0.869792	0.907609	0.888298	0.783296	0.865337	0.822275
K12	0.754902	0.930514	0.833559	0.488701	0.782805	0.601739
M81	0.809524	0.857143	0.832653	0.802198	0.579365	0.672811
R31	0.784884	0.758427	0.771429	0.731501	0.744086	0.73774
S02	0.619469	0.903226	0.734908	0.371007	0.94572	0.532941
I82	0.784314	0.820513	0.802005	0.797414	0.818584	0.80786
S22	0.727273	0.842105	0.780488	0.895487	0.71334	0.794102
K01	0.961326	0.994286	0.977528	0.8	0.5	0.615385
C06	0.778689	0.748031	0.763052	0.807692	0.477273	0.6
T81	0.4625	0.316239	0.375635	0.693122	0.295045	0.413902
I61	0.416185	0.72	0.527473	0.658252	0.691837	0.674627
K44	0.920455	0.94186	0.931034	0.894531	0.912351	0.903353
M75	0.8875	0.840237	0.863222	0.858469	0.835214	0.846682
M23	0.715152	0.666667	0.690058	0.743902	0.269118	0.395249
I65	0.65	0.737113	0.690821	0.59375	0.506667	0.546763
I35	0.586047	0.768293	0.664908	0.369347	0.654788	0.472289
I67	0.486486	0.670807	0.563969	0.220183	0.24	0.229665
H33	0.879433	0.867133	0.873239	0.925926	0.446429	0.60241
S83	0.359281	0.779221	0.491803	0.597222	0.36518	0.453228
J38	0.785	0.867403	0.824147	0.802198	0.708738	0.752577
J30	0.883871	0.944828	0.913333	0.682844	0.952756	0.795529
I70	0.333333	0.368421	0.35	0.416667	0.252809	0.314685
J91	0.61991	0.658654	0.638695	0.483333	0.212195	0.294915
Z98	0.228374	0.358696	0.27907	0.283554	0.330396	0.305188
I71	0.723577	0.794643	0.757447	0.788043	0.83815	0.812325
K22	0.705882	0.699029	0.702439	0.68306	0.675676	0.679348
M84	0.436782	0.267606	0.331878	0.169492	0.193548	0.180723
J32	0.722581	0.973913	0.82963	0.487421	0.95092	0.64449
J06	0.861789	0.898305	0.879668	0.886713	0.872077	0.879334
C64	0.848101	0.626168	0.72043	0.351351	0.419355	0.382353
I07	0.214286	0.807692	0.33871	0.182287	0.630952	0.282855
I51	0.439716	0.525424	0.478764	0.414286	0.36478	0.38796
D18	0.824818	0.869231	0.846442	0.827778	0.892216	0.85879
E66	0.842767	0.992593	0.911565	0.836066	0.944444	0.886957
K82	0.653061	0.8	0.719101	0.678771	0.766562	0.72
R63	0.580882	0.79	0.669492	0.527027	0.769737	0.625668
Z53	0.0359712	0.0684932	0.0471698	0.000660502	0.0322581	0.0012945
R41	0.444444	0.625	0.519481	0.374781	0.735395	0.49652
H91	0.901408	0.547009	0.680851	0.877551	0.505882	0.641791
Z47	0.592308	0.503268	0.54417	0.292683	0.12	0.170213
A09	0.916667	0.774648	0.839695	0.90677	0.732735	0.810516
P59	0.885714	0.984127	0.932331	0.906977	0.95122	0.928572
C71	0.853933	0.684685	0.76	0.583333	0.233333	0.333333
D72	0.745283	0.617188	0.675214	0.712329	0.693333	0.702703
R19	0.565789	0.656489	0.607774	0.594488	0.589844	0.592157
D12	0.45098	0.793103	0.575	0.336427	0.771277	0.468498
N31	0.773913	0.824074	0.798206	0.874419	0.752	0.808602
R11	0.669951	0.931507	0.77937	0.540084	0.549356	0.544681
Z48	0.774194	0.247423	0.375	0.292683	0.12	0.170213
Z90	0.120482	0.133333	0.126582	0.125	0.047619	0.0689655
K60	0.974359	0.896226	0.933661	0.957219	0.802691	0.873171
K63	0.466387	0.528571	0.495536	0.450805	0.641221	0.529412
M21	0.719424	0.714286	0.716846	0.263889	0.301587	0.281481
D56	0.887218	0.991597	0.936508	0.887446	0.990338	0.936073
I86	0.851485	0.704918	0.7713	0.82716	0.485507	0.611872
D62	0.663551	0.568	0.612069	0.762943	0.430438	0.550369
R47	0.592593	0.634921	0.613027	0.577778	0.450216	0.506083
P36	0.883333	0.963636	0.921739	0.657143	0.621622	0.638889
B02	0.822581	0.784615	0.80315	0.637681	0.819876	0.717391
D05	0.677778	0.535088	0.598039	0.666667	0.5	0.571429
H66	0.893617	0.954545	0.923077	0.605042	0.941176	0.736573
R78	0.558621	0.623077	0.589091	0.643759	0.7344	0.686099
L30	0.515464	0.793651	0.625	0.451017	0.880866	0.596577
M79	0.628571	0.473118	0.539877	0.689189	0.34	0.455357
R42	0.742574	0.614754	0.672646	0.75914	0.516837	0.614982
R59	0.620253	0.395161	0.482759	0.575	0.370968	0.450981
B35	0.917293	0.931298	0.924242	0.77937	0.951049	0.856693
H35	0.746377	0.81746	0.780303	0.884892	0.891304	0.888086
C02	0.810345	0.522222	0.635135	0.6875	0.275	0.392857
H43	0.876543	0.657407	0.751323	1	0.24	0.387097
I42	0.70339	0.747748	0.724891	0.747706	0.88587	0.810945
I77	0.236534	0.51269	0.323718	0.137363	0.471698	0.212766
G91	0.691729	0.836364	0.757202	0.682594	0.8	0.736648
E04	0.544218	0.701754	0.613027	0.659574	0.837838	0.738095
E30	0.98895	0.98895	0.98895	1	0.978261	0.989011
E80	0.426471	0.776786	0.550633	0.365217	0.677419	0.474576
K05	0.904762	0.752475	0.821622	0.919463	0.765363	0.835366
S62	0.866667	0.613208	0.718232	0.875264	0.612426	0.720627
F01	0.734177	0.846715	0.786441	0.889908	0.708029	0.788618
C24	0.486772	0.70229	0.575	0.151515	0.344828	0.210526
G62	0.540984	0.911602	0.679012	0.201058	0.76	0.317991
N81	0.886179	0.915966	0.900826	0.860465	0.587302	0.698113
S32	0.440299	0.584158	0.502128	0.741866	0.37377	0.497093
R00	0.692982	0.745283	0.718182	0.841317	0.699005	0.763587
M41	0.64	0.761905	0.695652	0.721154	0.581395	0.643777
R60	0.688406	0.798319	0.7393	0.488152	0.553763	0.518892
G31	0.555556	0.384615	0.454545	0.634615	0.289474	0.397591
J93	0.764706	0.858491	0.808889	0.858696	0.88764	0.872928
Q24	0.308333	0.902439	0.459627	0.855556	0.762376	0.806283
O60	0.690722	0.587719	0.635071	0.745283	0.49375	0.593985
B37	0.742188	0.855856	0.794979	0.800766	0.718213	0.757246
N73	0.855263	0.77381	0.8125	0.935065	0.723618	0.815864
C80	0.235294	0.455696	0.310345	0.326316	0.364706	0.344445
G82	0.721429	0.878261	0.792157	0.73251	0.763948	0.747899
D17	0.772727	0.653846	0.708333	0.845238	0.743455	0.791086
R04	0.78125	0.789474	0.78534	0.701863	0.743421	0.722045
M80	0.5625	0.89011	0.689362	0.376712	0.854922	0.522979
C85	0.471429	0.798387	0.592814	0.506329	0.869565	0.64
I83	0.952055	0.926667	0.939189	0.956989	0.936842	0.946808
R06	0.331429	0.651685	0.439394	0.488064	0.389831	0.433452
R79	0.504587	0.486726	0.495495	0.502994	0.666667	0.573379
T86	0.70297	0.651376	0.67619	0.0934579	0.196078	0.126582
I47	0.722772	0.744898	0.733668	0.844961	0.589189	0.694267
J03	0.904762	0.876923	0.890625	0.949341	0.920592	0.934746
I24	0.576687	0.764228	0.657343	0.481707	0.490683	0.486154
C03	0.727273	0.769231	0.747664	0.6875	0.275	0.392857
L97	0.54918	0.690722	0.611872	0.559671	0.566667	0.563147
O34	0.98	0.644737	0.777778	0.939394	0.338798	0.497992
I95	0.829268	0.918919	0.871795	0.785714	0.838983	0.811475
F25	0.91954	0.952381	0.935673	0.93125	0.861272	0.894895
H26	0.514019	0.733333	0.604396	0.277778	0.833333	0.416667
B17	0.595238	0.728155	0.655022	0.440443	0.798995	0.567857
J09	0.741935	0.410714	0.528736	0.373874	0.425641	0.398082
N04	0.666667	0.952381	0.784314	0.65625	0.913043	0.763636
C32	0.764706	0.844156	0.802469	0.642857	0.409091	0.5
J81	0.422222	0.619565	0.502203	0.374422	0.704348	0.488933
N83	0.696629	0.815789	0.751515	0.732673	0.698113	0.714976
T50	0.152174	0.314607	0.205128	0.197044	0.57554	0.293578
D46	0.863158	0.796117	0.828283	0.866667	0.833333	0.849673
K91	0.659574	0.178161	0.280543	0.333333	0.115044	0.171052
P22	0.964912	0.916667	0.940171	1	0.555556	0.714286
E46	0.738095	0.96875	0.837838	0.671186	0.980198	0.79678
G30	0.923077	0.979592	0.950495	0.591837	0.753247	0.662857
J95	0.451613	0.608696	0.518519	0.111635	0.682692	0.191892
A49	0.00243457	0.8	0	0.00045018	0.428571	0.000899415
S92	0.653846	0.860759	0.743169	0.756563	0.794486	0.775061
C13	0.956522	0.4	0.564103	0.719008	0.74359	0.731092
I46	0.653061	0.888889	0.752941	0.860377	0.617886	0.719243
K86	0.538462	0.424242	0.474576	0.510549	0.547511	0.528384
D35	0.536364	0.766234	0.631016	0.542857	0.76	0.633333
R73	0.551282	0.767857	0.641791	0.576355	0.903475	0.70376
E22	0.4	0.1875	0.255319	0.823529	0.215385	0.341464
I31	0.658537	0.830769	0.734694	0.817391	0.717557	0.764227
M87	0.88	0.733333	0.8	0.896907	0.42029	0.572369
A15	0.601852	0.802469	0.687831	0.760101	0.824658	0.791065
C66	0.797619	0.807229	0.802395	0.833333	0.333333	0.47619
T07	0.28169	0.506329	0.361991	0.0190217	0.388889	0.0362694
T84	0.490566	0.344371	0.404669	0.43	0.447917	0.438776
I26	0.58209	0.65	0.614173	0.701923	0.768421	0.733668
K81	0.692308	0.80198	0.743119	0.685714	0.810127	0.742747
L50	0.887755	0.945652	0.915789	0.93913	0.96	0.94945
M19	0.536585	0.385965	0.44898	0.772926	0.586093	0.666667
M62	0.770833	0.513889	0.616667	0.929936	0.613445	0.73924
P07	0.916667	0.90411	0.910345	0.493506	0.603175	0.542857
F02	0.669291	0.85	0.748899	0.382353	0.26	0.309524
R97	0.727273	0.666667	0.695652	0.658824	0.571429	0.612022
H90	0.745455	0.773585	0.759259	0.83	0.85567	0.84264
I38	0.422535	0.535714	0.472441	0.320117	0.549118	0.404452
B34	0.382353	0.2	0.262626	0.56	0.2	0.294737
R13	0.36	0.931034	0.519231	0.617647	0.933333	0.743363
T85	0.268908	0.4	0.321608	0.0934579	0.196078	0.126582
F34	0.764706	0.65	0.702703	0.970909	0.523529	0.680254
H81	0.65	0.968085	0.777778	0.529412	0.803077	0.638142
R53	0.333333	0.178571	0.232558	0.242857	0.145299	0.181818
R80	0.651376	0.934211	0.767568	0.663866	0.897727	0.763285
C90	0.962617	0.927928	0.944954	0.903226	0.965517	0.933333
M1A	0.0886598	0.826923	0.160149	0.0985285	0.933333	0.178241
M45	0.975904	0.880435	0.925714	0.866667	0.847826	0.857143
N32	0.494624	0.541176	0.516854	0.394737	0.530973	0.45283
I87	0.315789	0.233766	0.268657	0.439024	0.382979	0.409091
R51	0.480392	0.844828	0.6125	0.687339	0.839117	0.755682
T31	0.625	0.774648	0.691824	0.825758	0.895277	0.859113
K30	0.666667	0.863636	0.752475	0.907638	0.872014	0.889469
D27	0.738095	0.794872	0.765432	0.770833	0.552239	0.643478
T83	0.682927	0.691358	0.687117	0.447205	0.615385	0.517986
C05	0.653846	0.772727	0.708333	1	0.25	0.4
G56	0.95122	0.847826	0.896552	0.964824	0.771084	0.857143
K08	0.670213	0.707865	0.688525	0.5	0.309524	0.382353
B20	0.742857	0.912281	0.818898	0.394737	0.9375	0.555556
Mean	0.72049	0.78091	0.736196	0.689154	0.699428	0.669262

## Sheet: Hybrid training
	Testing set-1			Testing set-2
	Precision	Recall	F-measure	Precision	Recall	F-measure
E11	0.965064	0.969617	0.967335	0.962803	0.970987	0.966878
I11	0.852814	0.939508	0.894064	0.855667	0.923	0.888059
I10	0.881612	0.899743	0.890585	0.871525	0.873453	0.872488
Z51	0.754736	0.904154	0.822716	0.870532	0.548	0.672599
A41	0.903514	0.988408	0.944056	0.860937	0.962336	0.908817
E78	0.96405	0.985835	0.974821	0.932797	0.962508	0.94742
I25	0.9172	0.959836	0.938034	0.823548	0.873571	0.847822
C77	0.611553	0.792943	0.690535	0.158367	0.706667	0.258748
N18	0.940547	0.946172	0.943351	0.87108	0.944258	0.906194
C78	0.842562	0.830212	0.836341	0.763074	0.746347	0.754618
J18	0.869919	0.88969	0.879693	0.832429	0.90232	0.865967
N39	0.882327	0.974396	0.926079	0.926603	0.965922	0.945854
C50	0.972334	0.960258	0.966258	0.958848	0.656338	0.779264
E87	0.919743	0.965188	0.941918	0.933917	0.955547	0.944608
K21	0.959677	0.965238	0.962449	0.958969	0.972142	0.965511
C79	0.823875	0.805485	0.814576	0.702866	0.635744	0.667622
N40	0.932971	0.96926	0.950769	0.948293	0.952298	0.950291
C34	0.927963	0.95808	0.942781	0.860286	0.865044	0.862658
I69	0.66121	0.802245	0.724932	0.661869	0.83982	0.740301
J44	0.955024	0.970817	0.962856	0.971369	0.931903	0.951227
I50	0.801894	0.93211	0.862113	0.79149	0.91844	0.850252
Z99	0.794547	0.812749	0.803545	0.605708	0.613819	0.609737
Z95	0.680655	0.681352	0.681004	0.68396	0.636453	0.659352
D64	0.665103	0.811213	0.730928	0.587767	0.793552	0.675331
I48	0.917078	0.977895	0.94651	0.873423	0.973394	0.920703
N17	0.844991	0.929314	0.885149	0.909327	0.914425	0.911869
K80	0.905057	0.906929	0.905992	0.879956	0.849097	0.864251
C18	0.901356	0.798907	0.847045	0.926217	0.537341	0.680116
J96	0.800201	0.934349	0.862088	0.857216	0.915913	0.885593
B96	0.686257	0.780864	0.73051	0.725006	0.754149	0.73929
Z3A	0.933151	0.992743	0.962025	0.880654	0.713729	0.788453
G47	0.939141	0.97401	0.956258	0.83142	0.961565	0.891769
F03	0.910791	0.908178	0.909483	0.896644	0.929984	0.91301
Z37	0.914685	0.992413	0.951965	0.886929	0.752641	0.814286
I13	0.575254	0.813316	0.673878	0.54646	0.782636	0.643564
Z38	0.811576	0.998485	0.89538	0.740717	0.878671	0.803818
K59	0.924559	0.961603	0.942717	0.892765	0.956732	0.923642
B18	0.708333	0.933463	0.805463	0.358063	0.964353	0.522225
F32	0.792663	0.852487	0.821488	0.818937	0.905141	0.859884
C22	0.879108	0.920147	0.89916	0.837743	0.855856	0.846703
D50	0.585311	0.856198	0.695302	0.59086	0.828165	0.68967
N28	0.829268	0.649682	0.728571	0.795167	0.755191	0.774664
L03	0.650433	0.952456	0.77299	0.906129	0.948822	0.926984
K76	0.765988	0.80581	0.785395	0.802892	0.788947	0.795858
M10	0.841737	0.957006	0.895678	0.819227	0.969697	0.888134
N13	0.823925	0.909496	0.864598	0.876289	0.930997	0.902815
Z85	0.372881	0.60274	0.460733	0.315653	0.592195	0.411805
B19	0.216531	0.686347	0.329204	0.622309	0.742124	0.676956
C20	0.819608	0.896996	0.856557	0.918644	0.515209	0.66017
K64	0.95574	0.98293	0.969144	0.936655	0.953623	0.945063
I63	0.761364	0.776062	0.768642	0.83232	0.674173	0.744946
J90	0.754414	0.905588	0.823117	0.657993	0.905834	0.762274
K25	0.894837	0.891429	0.89313	0.906878	0.873895	0.890081
Z79	0.0616114	0.0996169	0.0761347	0.368675	0.0764045	0.126577
M48	0.756135	0.764341	0.760216	0.604143	0.778932	0.680493
D69	0.854442	0.94958	0.899502	0.863319	0.926647	0.893863
K74	0.823834	0.929825	0.873626	0.766694	0.880682	0.819744
K29	0.850534	0.954092	0.899341	0.861811	0.894068	0.877643
M17	0.710487	0.96008	0.816638	0.729545	0.91258	0.810862
R65	0.870775	0.739865	0.8	0.912718	0.791351	0.847713
K72	0.73057	0.721843	0.72618	0.539484	0.643057	0.586735
E88	0.865922	0.952869	0.907317	0.819792	0.959756	0.88427
M35	0.966238	0.931783	0.948698	0.833333	0.688406	0.753968
N20	0.633574	0.797727	0.706237	0.818681	0.689177	0.748368
M51	0.732965	0.859611	0.791252	0.855849	0.694002	0.766475
T45	0.542504	0.585977	0.563403	0.122283	0.6	0.203161
K92	0.698	0.832936	0.759521	0.67997	0.729002	0.703633
Z86	0.303178	0.514523	0.381538	0.19907	0.471366	0.279922
J45	0.891743	0.977867	0.932821	0.863658	0.944906	0.902457
K56	0.702882	0.825521	0.759281	0.792251	0.888992	0.837838
O70	0.987179	0.923261	0.954151	0.681319	0.597303	0.636551
C56	0.876993	0.943627	0.909091	1	0.204819	0.34
K75	0.796095	0.815556	0.805708	0.642857	0.656934	0.649819
D70	0.756522	0.908616	0.825623	0.645669	0.845361	0.732143
S72	0.815668	0.893939	0.853012	0.831858	0.884013	0.857143
Z22	0.272894	0.837079	0.411602	0.81768	0.855491	0.836158
M43	0.796345	0.894428	0.842541	0.849057	0.847534	0.848295
K26	0.860606	0.910256	0.884735	0.814325	0.912705	0.860713
E79	0.903226	0.950392	0.926209	0.701705	0.961089	0.811166
F31	0.924675	0.975342	0.949333	0.959184	0.953042	0.956103
S82	0.858357	0.904478	0.880814	0.922494	0.825792	0.871469
M47	0.742138	0.805461	0.772504	0.415693	0.452727	0.43342
D25	0.887978	0.933908	0.910364	0.864542	0.919492	0.891171
C61	0.865625	0.905229	0.884984	0.627451	0.732026	0.675716
J69	0.901961	0.968421	0.93401	0.926083	0.963749	0.944541
K83	0.589831	0.8	0.679024	0.556663	0.806859	0.658806
K40	0.880814	0.968051	0.922374	0.92094	0.941048	0.930885
G20	0.937126	0.931548	0.934328	0.011254	0.7	0.0221519
C16	0.866221	0.851974	0.859038	0.685714	0.564706	0.619355
I21	0.636816	0.895105	0.744186	0.801802	0.755152	0.777778
H40	0.921348	0.91791	0.919626	0.958333	0.754098	0.844036
H25	0.879781	0.712389	0.787286	0.865854	0.355	0.503546
I12	0.563025	0.51938	0.540323	0.562963	0.521143	0.541246
C73	0.905138	0.860902	0.882466	0.6	0.4	0.48
K35	0.909385	0.968966	0.93823	0.945026	0.965241	0.955027
Z94	0.90625	0.820755	0.861386	0.565217	0.65	0.604651
G81	0.648571	0.793706	0.713836	0.677686	0.700107	0.688714
F10	0.972763	0.822368	0.891266	0.852673	0.674923	0.753457
I08	0.757396	0.820513	0.787692	0.823934	0.744099	0.781984
S42	0.808333	0.941748	0.869955	0.826784	0.885739	0.855247
J15	0.637584	0.664336	0.650685	0.703661	0.561168	0.624388
S52	0.897833	0.932476	0.914826	0.890955	0.912554	0.901625
C67	0.828488	0.838235	0.833333	0.713043	0.482353	0.575438
K62	0.927861	0.84009	0.881797	0.780059	0.722826	0.750353
C15	0.884615	0.965649	0.923358	0.787879	0.655462	0.715596
S06	0.769547	0.651568	0.70566	0.838486	0.78319	0.809895
J98	0.473684	0.509434	0.490909	0.394309	0.449074	0.419913
D49	0.248722	0.701923	0.367296	0.436585	0.676749	0.530763
G93	0.737705	0.664207	0.699029	0.543933	0.635697	0.586246
Z96	0.706827	0.826291	0.761905	0.515464	0.678733	0.585938
E86	0.844523	0.804714	0.824138	0.936401	0.919289	0.927766
N80	0.840816	0.953704	0.893709	0.737624	0.93125	0.823205
R18	0.772414	0.949153	0.851711	0.534462	0.924686	0.677395
C11	0.911877	0.904943	0.908397	0.807339	0.752137	0.778761
K70	0.794224	0.92437	0.854369	0.925152	0.928281	0.926714
I34	0.694064	0.675556	0.684685	0.339207	0.619718	0.438434
D68	0.777778	0.845833	0.810379	0.73025	0.9475	0.824809
I49	0.589474	0.714894	0.646154	0.682138	0.796388	0.734849
M25	0.611684	0.791111	0.689922	0.46434	0.495146	0.479248
R17	0.625	0.856164	0.722543	0.604527	0.876448	0.715524
M06	0.85614	0.907063	0.880866	0.840517	0.894495	0.866666
R91	0.615169	0.73	0.667683	0.515837	0.622951	0.564356
R16	0.753571	0.933628	0.833992	0.678934	0.970962	0.799104
I74	0.403194	0.90991	0.558783	0.527273	0.878788	0.659091
N10	0.852399	0.987179	0.914851	0.834101	0.884365	0.858498
G45	0.91635	0.926923	0.921606	0.931148	0.78453	0.851574
F20	0.931507	0.948837	0.940092	0.958797	0.958264	0.95853
K85	0.78903	0.894737	0.838565	0.827632	0.954476	0.88654
C83	0.725275	0.853448	0.784158	0.5	0.714286	0.588235
K27	0.85022	0.877273	0.863535	0.868626	0.843823	0.856045
K65	0.771429	0.75	0.760563	0.751073	0.815217	0.781832
C25	0.837545	0.935484	0.88381	0.657143	0.859813	0.744939
R33	0.799257	0.884774	0.839844	0.790429	0.698251	0.741486
C19	0.826531	0.771429	0.79803	0.724907	0.851528	0.783132
K57	0.844828	0.882883	0.863436	0.90625	0.910042	0.908142
Z74	0.648551	0.886139	0.748954	0.466013	0.899865	0.614035
F41	0.911504	0.891775	0.901532	0.824228	0.889744	0.855734
L89	0.887387	0.98995	0.935867	0.917607	0.942063	0.929674
C54	0.896175	0.8	0.845361	0.5	0.190476	0.275862
I85	0.802372	0.971292	0.878788	0.862267	0.923195	0.891691
J34	0.961326	0.84058	0.896907	0.987854	0.945736	0.966336
M32	0.959459	0.902542	0.930131	0.95122	0.886364	0.917647
E03	0.806897	0.947368	0.871508	0.793991	0.961039	0.869565
R56	0.54717	0.868263	0.671296	0.680057	0.90631	0.777049
D63	0.765217	0.337165	0.468085	0.693023	0.267504	0.38601
G40	0.732852	0.821862	0.774809	0.771018	0.853121	0.809994
K31	0.602871	0.538462	0.568849	0.475275	0.530675	0.501449
R64	0.911458	0.983146	0.945946	0.869565	0.900901	0.884956
M50	0.776536	0.751351	0.763736	0.792818	0.585714	0.673709
F43	0.974359	0.91018	0.941176	0.962575	0.785104	0.864829
K52	0.683333	0.719298	0.700855	0.793555	0.86641	0.828384
M54	0.706977	0.644068	0.674058	0.531343	0.370833	0.436809
R57	0.614525	0.753425	0.676923	0.85098	0.70684	0.772242
Z93	0.490909	0.553846	0.520482	0.557823	0.469466	0.509845
B95	0.460106	0.812207	0.587436	0.527586	0.774291	0.627563
J31	0.962567	0.803571	0.875912	0.949612	0.900735	0.924528
J47	0.860759	0.978417	0.915825	0.88172	0.904412	0.892922
F33	0.909091	0.836502	0.871287	0.971787	0.763547	0.855173
B90	0.779006	0.88125	0.826979	0.516796	0.647249	0.574713
R50	0.494118	0.488372	0.491228	0.584158	0.21399	0.313235
J84	0.823204	0.89759	0.85879	0.746781	0.84058	0.790909
F60	0.975309	0.929412	0.951807	0.94	0.854545	0.895238
E83	0.791946	0.732919	0.76129	0.88806	0.881481	0.884758
E05	0.947368	0.833333	0.8867	0.828244	0.875	0.85098
T82	0.789773	0.709184	0.747312	0.752427	0.532646	0.623742
D61	0.831633	0.848958	0.840206	0.696335	0.820988	0.753541
C53	0.829897	0.909605	0.867925	0.71875	0.219048	0.335767
I27	0.87234	0.891304	0.88172	0.826506	0.855362	0.840686
K12	0.818667	0.927492	0.869688	0.546667	0.742081	0.629559
M81	0.806452	0.840336	0.823045	0.796429	0.589947	0.677812
R31	0.76087	0.786517	0.773481	0.72766	0.735484	0.731551
S02	0.596567	0.896774	0.716495	0.337004	0.958246	0.498642
I82	0.735426	0.841026	0.784689	0.716364	0.871681	0.786427
S22	0.761905	0.842105	0.8	0.881176	0.708609	0.785527
K01	0.956044	0.994286	0.97479	1	0.625	0.769231
C06	0.645963	0.818898	0.722222	0.676471	0.522727	0.589744
T81	0.4	0.512821	0.449438	0.477752	0.459459	0.468427
I61	0.488	0.61	0.542222	0.735751	0.579592	0.648402
K44	0.887097	0.959302	0.921788	0.876812	0.964143	0.918406
M75	0.913333	0.810651	0.858934	0.848624	0.835214	0.841866
M23	0.602151	0.949153	0.736842	0.549558	0.823529	0.659211
I65	0.619048	0.804124	0.699552	0.580882	0.526667	0.552448
I35	0.741259	0.646341	0.690554	0.478599	0.547884	0.510903
I67	0.590909	0.645963	0.617211	0.285714	0.24	0.260869
H33	0.816456	0.902098	0.857143	0.935484	0.517857	0.666667
S83	0.373333	0.727273	0.493392	0.608069	0.447983	0.515892
J38	0.824561	0.779006	0.801136	0.792683	0.631068	0.702703
J30	0.895425	0.944828	0.919463	0.683732	0.946457	0.793924
I70	0.322581	0.350877	0.336134	0.453901	0.359551	0.401254
J91	0.60199	0.581731	0.591687	0.494048	0.202439	0.287197
Z98	0.319797	0.342391	0.330709	0.347607	0.303965	0.324324
I71	0.747826	0.767857	0.757709	0.763441	0.820809	0.791086
K22	0.677966	0.776699	0.723982	0.518717	0.786486	0.625134
M84	0.203196	0.626761	0.306897	0.0796777	0.574194	0.139937
J32	0.713376	0.973913	0.823529	0.476923	0.95092	0.635246
J06	0.804511	0.90678	0.85259	0.83812	0.883081	0.860013
C64	0.914286	0.598131	0.723164	0.419355	0.419355	0.419355
I07	0.230483	0.794872	0.357349	0.197856	0.604167	0.298091
I51	0.34322	0.686441	0.457627	0.17505	0.54717	0.265244
D18	0.769737	0.9	0.829787	0.777778	0.922156	0.843836
E66	0.884354	0.962963	0.921986	0.857143	0.944444	0.898678
K82	0.758929	0.708333	0.732759	0.736334	0.722397	0.729299
R63	0.56129	0.87	0.682353	0.488372	0.828947	0.614634
Z53	0.0177153	0.19863	0.0325294	0.00119856	0.193548	0.00238237
R41	0.513761	0.4375	0.472574	0.409972	0.508591	0.453988
H91	0.885714	0.794872	0.837838	0.823529	0.741176	0.780185
Z47	0.54717	0.568627	0.557692	0.231884	0.16	0.189349
A09	0.844156	0.915493	0.878378	0.8268	0.813453	0.820072
P59	0.867133	0.984127	0.921933	0.894495	0.95122	0.921986
C71	0.883721	0.684685	0.771574	0.583333	0.233333	0.333333
D72	0.8125	0.507812	0.625	0.736434	0.633333	0.681003
R19	0.489796	0.732824	0.587156	0.389497	0.695312	0.499299
D12	0.597015	0.551724	0.573477	0.556886	0.494681	0.523944
N31	0.697842	0.898148	0.785425	0.794677	0.836	0.814815
R11	0.693642	0.821918	0.752351	0.560538	0.536481	0.548246
Z48	0.653846	0.350515	0.456376	0.231884	0.16	0.189349
Z90	0.116832	0.393333	0.180153	0.0810811	0.0816327	0.081356
K60	0.881857	0.985849	0.930958	0.828	0.928251	0.875264
K63	0.503448	0.347619	0.411268	0.517341	0.455471	0.484439
M21	0.79661	0.671429	0.728682	0.333333	0.222222	0.266666
D56	0.855072	0.991597	0.918288	0.857741	0.990338	0.919283
I86	0.751724	0.893443	0.816479	0.533333	0.753623	0.624624
D62	0.655738	0.64	0.647773	0.75641	0.680246	0.716309
R47	0.673077	0.555556	0.608696	0.605505	0.285714	0.388235
P36	0.726027	0.963636	0.828125	0.620253	0.662162	0.640523
B02	0.859649	0.753846	0.803279	0.56	0.782609	0.65285
D05	0.759036	0.552632	0.639594	0.666667	0.5	0.571429
H66	0.899281	0.94697	0.922509	0.622318	0.947712	0.751295
R78	0.441558	0.784615	0.565097	0.55094	0.8912	0.680929
L30	0.58209	0.619048	0.6	0.472617	0.841155	0.605195
M79	0.594937	0.505376	0.546512	0.691489	0.433333	0.532787
R42	0.654321	0.868852	0.746479	0.709722	0.74817	0.728439
R59	0.618182	0.548387	0.581197	0.627451	0.516129	0.566372
B35	0.917293	0.931298	0.924242	0.778736	0.947552	0.85489
H35	0.9	0.571429	0.699029	1	0.753623	0.859504
C02	0.789474	0.5	0.612245	0.6875	0.275	0.392857
H43	0.852273	0.694444	0.765306	0.909091	0.4	0.555556
I42	0.738739	0.738739	0.738739	0.72103	0.913043	0.805755
I77	0.277551	0.345178	0.307692	0.123223	0.245283	0.164038
G91	0.671756	0.8	0.73029	0.65894	0.796	0.721014
E04	0.622047	0.692982	0.655602	0.715517	0.747748	0.731278
E30	0.98895	0.98895	0.98895	1	0.978261	0.989011
E80	0.407407	0.883929	0.557746	0.367647	0.806452	0.505051
K05	0.881188	0.881188	0.881188	0.877193	0.837989	0.857143
S62	0.782178	0.745283	0.763285	0.795276	0.747041	0.770404
F01	0.72956	0.846715	0.783784	0.757812	0.708029	0.732075
C24	0.670213	0.480916	0.56	0.25	0.206897	0.226415
G62	0.618257	0.823204	0.706161	0.22449	0.66	0.335026
N81	0.895161	0.932773	0.91358	0.847826	0.619048	0.715597
S32	0.422535	0.29703	0.348837	0.859091	0.206557	0.333039
R00	0.637795	0.764151	0.695279	0.818919	0.753731	0.784974
M41	0.639535	0.873016	0.738255	0.668639	0.875969	0.758389
R60	0.619883	0.890756	0.731034	0.421212	0.747312	0.53876
G31	0.616667	0.355769	0.45122	0.64	0.280702	0.390244
J93	0.895349	0.726415	0.802083	0.927152	0.786517	0.851064
Q24	0.310345	0.878049	0.458599	0.860465	0.732673	0.791444
O60	0.875	0.368421	0.518519	0.789474	0.1875	0.30303
B37	0.730769	0.855856	0.788382	0.778986	0.738832	0.758378
N73	0.819277	0.809524	0.814371	0.942675	0.743719	0.831461
C80	0.206667	0.392405	0.270742	0.336842	0.376471	0.355556
G82	0.745902	0.791304	0.767932	0.740741	0.600858	0.663507
D17	0.531034	0.740385	0.618474	0.663866	0.827225	0.736597
R04	0.8375	0.705263	0.765714	0.789474	0.690789	0.736842
M80	0.652174	0.824176	0.728155	0.414508	0.829016	0.552677
C85	0.51773	0.58871	0.550943	0.52	0.565217	0.541666
I83	0.917197	0.96	0.938111	0.956989	0.936842	0.946808
R06	0.314433	0.685393	0.431095	0.39604	0.423729	0.409417
R79	0.53	0.469027	0.497653	0.530488	0.690476	0.6
T86	0.767123	0.513761	0.615385	0.105263	0.117647	0.111111
I47	0.739583	0.72449	0.731959	0.846774	0.567568	0.679612
J03	0.974138	0.869231	0.918699	0.944134	0.909825	0.926662
I24	0.578035	0.813008	0.675676	0.465347	0.583851	0.517907
C03	0.382353	0.75	0.506494	0.6875	0.275	0.392857
L97	0.612613	0.701031	0.653846	0.60274	0.55	0.575164
O34	0.97561	0.526316	0.683761	1	0.010929	0.0216217
I95	0.828125	0.954955	0.887029	0.768657	0.872881	0.81746
F25	0.911111	0.97619	0.942529	0.911932	0.927746	0.919771
H26	0.557522	0.84	0.670213	0.298611	0.895833	0.447916
B17	0.596639	0.68932	0.63964	0.460177	0.78392	0.579926
J09	0.65	0.464286	0.541667	0.426573	0.547436	0.479506
N04	0.680272	0.952381	0.793651	0.648438	0.902174	0.754546
C32	0.75	0.701299	0.724832	0.466667	0.318182	0.378379
J81	0.392045	0.75	0.514925	0.325986	0.814493	0.465617
N83	0.666667	0.815789	0.733728	0.723404	0.641509	0.68
T50	0.171429	0.337079	0.227273	0.214646	0.611511	0.317757
D46	0.852632	0.786408	0.818182	0.866667	0.833333	0.849673
K91	0.660714	0.212644	0.321739	0.266667	0.106195	0.151899
P22	0.84507	1	0.916031	0.930233	0.888889	0.909091
E46	0.72619	0.953125	0.824324	0.671233	0.970297	0.793522
G30	0.906542	0.989796	0.946341	0.709677	0.571429	0.633094
J95	0.578125	0.536232	0.556391	0.223022	0.596154	0.324608
A49	0.25	0.0144928	0.0273973	0.860937	0.962336	0.908817
S92	0.7	0.797468	0.745562	0.778626	0.766917	0.772727
C13	0.928571	0.472727	0.626506	0.3	0.5	0.375
I46	0.634615	0.916667	0.75	0.855556	0.626016	0.723005
K86	0.54	0.545455	0.542714	0.493036	0.800905	0.610345
D35	0.517544	0.766234	0.617801	0.47619	0.8	0.597015
R73	0.55303	0.651786	0.598361	0.617414	0.903475	0.733542
E22	0.102041	0.625	0.175439	0.372549	0.876923	0.522936
I31	0.633333	0.876923	0.735484	0.823077	0.816794	0.819923
M87	0.793814	0.855556	0.823529	0.885906	0.637681	0.741573
A15	0.659574	0.765432	0.708571	0.783784	0.794521	0.789116
C66	0.786517	0.843373	0.813953	0.545455	0.4	0.461539
T07	0.247253	0.56962	0.344828	0.0121065	0.416667	0.0235293
T84	0.549451	0.331126	0.413223	0.549342	0.434896	0.485465
I26	0.578125	0.616667	0.596774	0.714286	0.789474	0.75
K81	0.649635	0.881188	0.747899	0.64	0.877637	0.740213
L50	0.886598	0.934783	0.910053	0.938865	0.955556	0.947137
M19	0.585366	0.421053	0.489796	0.746781	0.576159	0.650467
M62	0.618421	0.652778	0.635135	0.801932	0.697479	0.746067
P07	0.942029	0.890411	0.915493	0.630435	0.460317	0.53211
F02	0.637037	0.86	0.731915	0.231579	0.44	0.303448
R97	0.584507	0.768519	0.664	0.598131	0.653061	0.62439
H90	0.671642	0.849057	0.75	0.483146	0.886598	0.625455
I38	0.417582	0.678571	0.517007	0.322129	0.579345	0.414042
B34	0.348837	0.230769	0.277778	0.407407	0.157143	0.226804
R13	0.357616	0.931034	0.516746	0.612745	0.925926	0.737463
T85	0.310811	0.2875	0.298701	0.105263	0.117647	0.111111
F34	0.777778	0.7	0.736842	0.972222	0.617647	0.755396
H81	0.745283	0.840426	0.79	0.590123	0.735385	0.654794
R53	0.352941	0.535714	0.425532	0.206349	0.333333	0.254902
R80	0.612069	0.934211	0.739583	0.658333	0.897727	0.759615
C90	0.953271	0.918919	0.93578	0.918033	0.965517	0.941176
M1A	0.0895522	0.692308	0.15859	0.101852	0.866667	0.182282
M45	0.977273	0.934783	0.955556	0.886364	0.847826	0.866667
N32	0.532258	0.388235	0.44898	0.418033	0.451327	0.434042
I87	0.330275	0.467532	0.387097	0.439394	0.617021	0.513274
R51	0.464286	0.672414	0.549296	0.694517	0.839117	0.76
T31	0.692308	0.760563	0.724832	0.853774	0.743326	0.794731
K30	0.535211	0.863636	0.66087	0.918919	0.870307	0.893953
D27	0.746988	0.794872	0.770186	0.709091	0.58209	0.639345
T83	0.746479	0.654321	0.697368	0.519685	0.564103	0.540984
C05	0.590909	0.590909	0.590909	1	0.25	0.4
G56	0.910112	0.880435	0.895028	0.936652	0.831325	0.880851
K08	0.981132	0.58427	0.732394	1	0.119048	0.212767
B20	0.726027	0.929825	0.815385	0.37037	0.9375	0.530973
Mean	0.718895	0.783186	0.737071	0.682623	0.708055	0.669826
